# Supplementary material for: Neuronal Plasticity-Dependent Paradigm and Young Plasma Treatment Prevent Synaptic and Motor Deficit in a Rett Syndrome Mouse Model
Source: Biomolecules. 2025 May 21;15(5):748. doi: 10.3390/biom15050748 (PMC12109941; doi:10.3390/biom15050748)
Supplement: Supplementary file 1 [file biomolecules-15-00748-s001.zip]

Archive with 4 entries (4 files):
- .DS_Store
- Additional File 1 Forebrain WT vs Mecp2-_y.xlsx
- Figure S1.pdf
- Original Blots.pdf
