# Supplementary material for: Neuronal Plasticity-Dependent Paradigm and Young Plasma Treatment Prevent Synaptic and Motor Deficit in a Rett Syndrome Mouse Model
Source: Biomolecules. 2025 May 21;15(5):748. doi: 10.3390/biom15050748 (PMC12109941; doi:10.3390/biom15050748)
Supplement: Supplementary file 1 [file biomolecules-15-00748-s001.zip › Additional File 1 Forebrain WT vs Mecp2-_y.xlsx]

## Sheet: data3
ProbeID	Gene_Symbol	Gene_ID	mRNA Accession	Mecp2_KO/Mecp2_WT.fc	Mecp2_KO/Mecp2_WT.volume	Mecp2_WT.mean	Mecp2_KO.mean	N_Mecp2_WT	N_Mecp2_KO	Gene Accession	Gene Description		Cytoband	mRNA Source	mRna - Description	mRNA Assignment Score	mRNA Assignment Coverage	mRNA - Direct Probes	mRNA - Possible Probes	mRNA - xhyb	UniGene ID	UniGene Expression Information	Chromosome	Strand	Start	Stop	SwissProt mRna Accession	SwissProt accession	GO Biological Process ID	GO Biological Process Term	GO Biological Process Evidence	GO Cellular Component ID	GO Cellular Component Term	GO Cellular Component Evidence	GO Molecular Function ID	GO Molecular Function Term	GO Molecular Function Evidence	Pathway Source	Pathway Name	Protein Domains - Source	Protein Domains - Accession or domain name	Protein Domains - Description	transcript_cluster_id	total_probes	crosshyb_type	category
17542573	Mecp2	17257	NM_001081979	-3.43571	6.96573	7.9127	6.13209	7.9127	6.13209	NM_001081979	methyl CpG binding protein 2		X A7.3|X 37.63 cM	RefSeq	Mus musculus methyl CpG binding protein 2 (Mecp2), transcript variant 1, mRNA.	100	85	17	17	FALSE	Mm.131408	bone marrow| brain| embryonic tissue| eye| heart| inner ear| intestine| liver| lung| mammary gland| molar| muscle| oviduct| pancreas| skin| spinal cord| spleen| testis| thymus| thyroid| organogenesis| fetus| neonate| juvenile| adult	chrX	-	74026592	74085690	NM_001081979	Q9Z2D6	GO:0000122//GO:0001662//GO:0001666//GO:0001964//GO:0001976//GO:0002087//GO:0006020//GO:0006122//GO:0006342//GO:0006349//GO:0006351//GO:0006355//GO:0006541//GO:0006576//GO:0007268//GO:0007416//GO:0007420//GO:0007585//GO:0007612//GO:0007613//GO:0007616//GO:0008104//GO:0008211//GO:0008284//GO:0008344//GO:0008542//GO:0009405//GO:0009790//GO:0009791//GO:0010468//GO:0016358//GO:0016571//GO:0016573//GO:…	negative regulation of transcription from RNA polymerase II promoter//behavioral fear response//response to hypoxia//startle response//neurological system process involved in regulation of systemic arterial blood pressure//regulation of respiratory gaseous exchange by neurological system process//inositol metabolic process//mitochondrial electron transport, ubiquinol to cytochrome c//chromatin si…	not recorded//inferred from mutant phenotype//inferred from mutant phenotype//inferred from mutant phenotype//inferred from mutant phenotype//inferred from mutant phenotype//inferred from mutant phenotype//inferred from mutant phenotype//inferred from mutant phenotype//inferred from mutant phenotype//inferred from electronic annotation//inferred from mutant phenotype//inferred from mutant phenoty…	GO:0000790//GO:0000792//GO:0000792//GO:0005615//GO:0005634//GO:0005634//GO:0005654//GO:0005737//GO:0005829//GO:0005829//GO:0043234//GO:0000792//GO:0000792//GO:0005615//GO:0005615//GO:0005634//GO:0005634//GO:0005654//GO:0005654//GO:0005739	nuclear chromatin//heterochromatin//heterochromatin//extracellular space//nucleus//nucleus//nucleoplasm//cytoplasm//cytosol//cytosol//protein complex//heterochromatin//heterochromatin//extracellular space//extracellular space//nucleus//nucleus//nucleoplasm//nucleoplasm//mitochondrion	not recorded//inferred from direct assay//not recorded//not recorded//inferred from direct assay//not recorded//not recorded//inferred from direct assay//inferred from direct assay//not recorded//not recorded//inferred from electronic annotation////inferred from electronic annotation////inferred from electronic annotation////inferred from electronic annotation////inferred from mutant phenotype	GO:0000400//GO:0003677//GO:0003682//GO:0003700//GO:0003700//GO:0003729//GO:0005515//GO:0008134//GO:0008327//GO:0008327//GO:0010385//GO:0010385//GO:0010385//GO:0019899//GO:0019904//GO:0031490//GO:0035197//GO:0042826//GO:0044822//GO:0045322//GO:0047485//GO:0003677//GO:0010385//GO:0019904//GO:0019904//GO:0042826//GO:0044822//GO:0044822//GO:0047485//GO:0047485	four-way junction DNA binding//DNA binding//chromatin binding//transcription factor activity, sequence-specific DNA binding//transcription factor activity, sequence-specific DNA binding//mRNA binding//protein binding//transcription factor binding//methyl-CpG binding//methyl-CpG binding//double-stranded methylated DNA binding//double-stranded methylated DNA binding//double-stranded methylated DNA …	not recorded//inferred from direct assay//inferred from direct assay//inferred from direct assay//inferred from mutant phenotype//inferred from direct assay//inferred from physical interaction//inferred from physical interaction//inferred from direct assay//not recorded//inferred from direct assay//not recorded//inferred from sequence or structural similarity//not recorded//not recorded//not reco…						17542573	20	1	main
17544269	Gm23985		ENSMUST00000157140	-3.16043	3.92309	4.84	3.17988	4.84	3.17988	ENSMUST00000157140	predicted gene, 23985 [Source:MGI Symbol;Acc:MGI:5453762]			ENSEMBL	predicted gene, 23985 [gene_biotype:snoRNA transcript_biotype:snoRNA]	100	100	11	11	FALSE			chrX	-	113878331	113878454																	17544269	11	3	main
17467545	Igkv8-16	640340	OTTMUST00000133164	-3.11627	3.96216	4.86601	3.22619	4.86601	3.22619	OTTMUST00000133164	immunoglobulin kappa variable 8-16		6|6 C1	Havana transcript	immunoglobulin kappa variable 8-16[gene_biotype:IG_gene transcript_biotype:IG_gene]	100	100	9	9	FALSE			chr6	-	70386672	70387238	ENSMUST00000103392	A0A075B5N6												Pfam	IPR013106	Immunoglobulin V-set domain	17467545	9	1	main
17431799	Gm22961		ENSMUST00000157964	-3.09429	3.53981	4.44718	2.81757	4.44718	2.81757	ENSMUST00000157964	predicted gene, 22961 [Source:MGI Symbol;Acc:MGI:5452738]			ENSEMBL	predicted gene, 22961 [gene_biotype:snRNA transcript_biotype:snRNA]	100	100	8	8	FALSE			chr4	-	138587624	138587729																	17431799	8	1	main
17475699	Gm29810	101056270	XM_011250767	-2.77522	4.00822	4.81159	3.33899	4.81159	3.33899	XM_011250767	predicted gene, 29810		7|7	RefSeq	PREDICTED: Mus musculus predicted gene, 29810 (Gm29810), transcript variant X1, mRNA.	100	62	8	8	FALSE			chr7	+	27784377	27804881	XR_387722	Q8R3U3															17475699	13	1	main
17300127	A630038E17Rik	219065	BC038285	-2.71475	4.94182	5.71446	4.27364	5.71446	4.27364	BC038285	RIKEN cDNA A630038E17 gene		14|14 C2	GenBank	Mus musculus RIKEN cDNA A630038E17 gene, mRNA (cDNA clone IMAGE:4168121).	100	100	12	12	FALSE	Mm.303179	eye| mammary gland| salivary gland| spinal cord| spleen| thymus| neonate| juvenile| adult	chr14	+	54123138	54123188	BC038285	Q8CA13															17300127	12	3	main
17396064	Gm9833	100041480	NR_045710	-2.60236	3.04271	3.80986	2.43004	3.80986	2.43004	NR_045710	myelin basic protein expression factor 2, repressor pseudogene		3|3 A1	RefSeq	Mus musculus predicted gene 9833 (Gm9833), non-coding RNA.	100	100	11	11	FALSE	Mm.455632	embryonic tissue| mammary gland| testis| thymus| blastocyst| juvenile| adult	chr3	+	10088173	10092564	NR_045710	Q8C854	GO:0000122//GO:0006351	negative regulation of transcription from RNA polymerase II promoter//transcription, DNA-templated	inferred from direct assay//inferred from electronic annotation	GO:0005634	nucleus	inferred from electronic annotation	GO:0000166//GO:0000978//GO:0001078//GO:0003676//GO:0003677//GO:0003723	nucleotide binding//RNA polymerase II core promoter proximal region sequence-specific DNA binding//transcriptional repressor activity, RNA polymerase II core promoter proximal region sequence-specific binding//nucleic acid binding//DNA binding//RNA binding	inferred from electronic annotation//inferred from direct assay//inferred from direct assay//inferred from electronic annotation//inferred from electronic annotation//inferred from electronic annotation	GenMAPP	mRNA_processing_binding_Reactome				17396064	11	1	main
17266851	Slfn9	237886	NM_172796	-2.57628	3.84614	4.5889	3.22361	4.5889	3.22361	NM_172796	schlafen 9		11|11 C	RefSeq	Mus musculus schlafen 9 (Slfn9), mRNA.	100	93	14	14	FALSE	Mm.270253	bone| bone marrow| embryonic tissue| eye| intestine| liver| lung| mammary gland| prostate| gastrula| organogenesis| fetus| juvenile| adult	chr11	-	82979629	82991830	NM_172796	Q8C7F7	GO:0008150//GO:0051607//GO:2000134	biological_process//defense response to virus//negative regulation of G1/S transition of mitotic cell cycle	no biological data available//inferred from electronic annotation//inferred from electronic annotation	GO:0005622//GO:0005634//GO:0005622//GO:0005634	intracellular//nucleus//intracellular//nucleus	not recorded//inferred from direct assay////inferred from electronic annotation	GO:0000049//GO:0003674//GO:0005524	tRNA binding//molecular_function//ATP binding	inferred from electronic annotation//no biological data available//inferred from electronic annotation						17266851	15	1	main
17543827	Gm6222	621381	BC158129	-2.55292	4.51513	5.24154	3.88939	5.24154	3.88939	BC158129	predicted pseudogene 6222		X|X D	GenBank	Mus musculus similar to coiled-coil-helix-coiled-coil-helix domain containing 2, mRNA (cDNA clone MGC:189897 IMAGE:9007397), complete cds.	100	100	10	10	FALSE	Mm.440273	blood| brain| embryonic tissue| extraembryonic tissue| heart| liver| lung| mammary gland| muscle| pancreas| skin| spleen| tongue| morula| organogenesis| fetus| neonate| juvenile| adult	chrX	-	103762917	103763545	BC158129	Q8K3S8															17543827	10	1	main
17299152	Gm17093		ENSMUST00000170427	-2.52067	3.87926	4.60307	3.26926	4.60307	3.26926	ENSMUST00000170427	predicted gene 17093 [Source:MGI Symbol;Acc:MGI:4937920]			ENSEMBL	predicted gene 17093 [gene_biotype:protein_coding transcript_biotype:protein_coding]	100	100	9	9	FALSE			chr14	+	44518276	44523444	ENSMUST00000170427	F6XGJ4												Pfam	IPR006907	Domain of unknown function DUF622	17299152	9	1	main
17273418			NONMMUT013153	-2.48196	5.45719	6.15219	4.84071	6.15219	4.84071					NONCODE	Non-coding transcript identified by NONCODE	100	100	8	8	FALSE			chr11	-	120934973	120935053																	17273418	8	1	main
17247078	n-R5s67		ENSMUST00000104336	-2.42115	3.944	4.63309	3.3574	4.63309	3.3574	ENSMUST00000104336	nuclear encoded rRNA 5S 67 [Source:MGI Symbol;Acc:MGI:4421912]			ENSEMBL	nuclear encoded rRNA 5S 67 [gene_biotype:rRNA transcript_biotype:rRNA]	100	100	10	10	FALSE			chr11	+	6273311	6273424																	17247078	10	1	main
17244657	Gm25522		ENSMUST00000158394	-2.37696	4.55612	5.22329	3.97417	5.22329	3.97417	ENSMUST00000158394	predicted gene, 25522 [Source:MGI Symbol;Acc:MGI:5455299]			ENSEMBL	predicted gene, 25522 [gene_biotype:snRNA transcript_biotype:snRNA]	100	100	11	11	FALSE			chr10	-	104865204	104865308																	17244657	11	3	main
17428289	Skint10	230613	NM_177668	-2.36528	3.6255	4.29931	3.0573	4.29931	3.0573	NM_177668	selection and upkeep of intraepithelial T cells 10		4|4 D1	RefSeq	Mus musculus selection and upkeep of intraepithelial T cells 10 (Skint10), mRNA.	100	62	8	8	FALSE	Mm.122553	skin| thymus	chr4	-	112710830	112774866	NM_177668	A7TZG1	GO:0008150	biological_process	no biological data available	GO:0016020//GO:0016021//GO:0005575	membrane//integral component of membrane//cellular_component	inferred from electronic annotation//inferred from electronic annotation//no biological data available	GO:0003674	molecular_function	no biological data available						17428289	13	1	main
17216640	Gm25322		ENSMUST00000122556	-2.35461	3.36675	4.0407	2.80521	4.0407	2.80521	ENSMUST00000122556	predicted gene, 25322 [Source:MGI Symbol;Acc:MGI:5455099]			ENSEMBL	predicted gene, 25322 [gene_biotype:snRNA transcript_biotype:snRNA]	100	100	9	9	FALSE			chr1	+	119530211	119530314																	17216640	9	3	main
17537224	Tex16	83556	XM_006528412	-2.35285	3.28299	3.95771	2.7233	3.95771	2.7233	XM_006528412	testis expressed gene 16		X|X E1	RefSeq	PREDICTED: Mus musculus testis expressed gene 16 (Tex16), transcript variant X1, mRNA.	100	100	19	19	FALSE	Mm.190608	ovary|oocyte	chrX	+	111898534	112093316	XM_006528412	A2RT18	GO:0000387//GO:0000387	spliceosomal snRNP assembly//spliceosomal snRNP assembly	not recorded//	GO:0000974//GO:0071006//GO:0071007//GO:0000974//GO:0071006//GO:0071007	Prp19 complex//U2-type catalytic step 1 spliceosome//U2-type catalytic step 2 spliceosome//Prp19 complex//U2-type catalytic step 1 spliceosome//U2-type catalytic step 2 spliceosome	not recorded//not recorded//not recorded//////	GO:0017070//GO:0036002//GO:0017070//GO:0036002	U6 snRNA binding//pre-mRNA binding//U6 snRNA binding//pre-mRNA binding	not recorded//not recorded////						17537224	19	1	main
17417223	Cyp4a10	13117	NM_010011	-2.33657	4.03623	4.69459	3.4702	4.69459	3.4702	NM_010011	cytochrome P450, family 4, subfamily a, polypeptide 10		4 D1|4 53.05 cM	RefSeq	Mus musculus cytochrome P450, family 4, subfamily a, polypeptide 10 (Cyp4a10), mRNA.	100	100	8	8	FALSE	Mm.10742	blood| embryonic tissue| heart| kidney| liver| muscle| organogenesis| fetus| juvenile| adult	chr4	+	115518264	115533649	NM_010011	O88833	GO:0006631//GO:0055114//GO:0036101	fatty acid metabolic process//oxidation-reduction process//leukotriene B4 catabolic process	traceable author statement//inferred from electronic annotation//	GO:0005737//GO:0005783//GO:0016020//GO:0016324//GO:0043231//GO:0043231//GO:0070062//GO:0005737//GO:0005789//GO:0016324//GO:0031090//GO:0043231//GO:0043231//GO:0070062//GO:0016021	cytoplasm//endoplasmic reticulum//membrane//apical plasma membrane//intracellular membrane-bounded organelle//intracellular membrane-bounded organelle//extracellular exosome//cytoplasm//endoplasmic reticulum membrane//apical plasma membrane//organelle membrane//intracellular membrane-bounded organelle//intracellular membrane-bounded organelle//extracellular exosome//integral component of membrane	not recorded//inferred from electronic annotation//inferred from electronic annotation//not recorded//inferred from direct assay//not recorded//not recorded////inferred from electronic annotation////inferred from electronic annotation//inferred from electronic annotation//////inferred from electronic annotation	GO:0004497//GO:0005506//GO:0008391//GO:0008392//GO:0016491//GO:0016705//GO:0018685//GO:0020037//GO:0046872//GO:0050051//GO:0052869//GO:0004497//GO:0008392//GO:0018685//GO:0050051	monooxygenase activity//iron ion binding//arachidonic acid monooxygenase activity//arachidonic acid epoxygenase activity//oxidoreductase activity//oxidoreductase activity, acting on paired donors, with incorporation or reduction of molecular oxygen//alkane 1-monooxygenase activity//heme binding//metal ion binding//leukotriene-B4 20-monooxygenase activity//arachidonic acid omega-hydroxylase activi…	traceable author statement//inferred from electronic annotation//not recorded//not recorded//inferred from electronic annotation//inferred from electronic annotation//not recorded//inferred from electronic annotation//inferred from electronic annotation//not recorded//inferred from electronic annotation//inferred from electronic annotation//////						17417223	8	3	main
17225085	Gm16092		ENSMUST00000161449	-2.33196	3.58318	4.24563	3.02409	4.24563	3.02409	ENSMUST00000161449	predicted gene 16092 [Source:MGI Symbol;Acc:MGI:3841241]			ENSEMBL	predicted gene 16092 [gene_biotype:lincRNA transcript_biotype:lincRNA]	100	100	13	13	FALSE			chr1	-	85511133	85527161																	17225085	13	3	main
17466294	Try5	103964	NM_001003405	-2.32619	3.2308	3.89668	2.67871	3.89668	2.67871	NM_001003405	trypsin 5		6|6 B1	RefSeq	Mus musculus trypsin 5 (Try5), mRNA.	100	25	2	2	FALSE	Mm.333022	embryonic tissue| intestine| liver| muscle| pancreas| spleen| stomach| testis| tongue| fetus| neonate| juvenile| adult	chr6	-	41311232	41316841	NM_001003405	Q9QUK9	GO:0006508//GO:0007586//GO:0006508//GO:0006508//GO:0007586	proteolysis//digestion//proteolysis//proteolysis//digestion	not recorded//not recorded////inferred from electronic annotation//	GO:0005615//GO:0070062//GO:0005615//GO:0070062	extracellular space//extracellular exosome//extracellular space//extracellular exosome	not recorded//not recorded////	GO:0004252//GO:0005509//GO:0008236//GO:0004252//GO:0004252//GO:0005509//GO:0008233//GO:0008236//GO:0008236//GO:0016787	serine-type endopeptidase activity//calcium ion binding//serine-type peptidase activity//serine-type endopeptidase activity//serine-type endopeptidase activity//calcium ion binding//peptidase activity//serine-type peptidase activity//serine-type peptidase activity//hydrolase activity	not recorded//not recorded//not recorded////inferred from electronic annotation////inferred from electronic annotation//inferred from electronic annotation////inferred from electronic annotation						17466294	8	1	main
17510458	Gm5373	385024	XM_006509824	-2.2736	3.47938	4.12196	2.93698	4.12196	2.93698	XM_006509824	predicted gene 5373		8 B3.3|8	RefSeq	PREDICTED: Mus musculus predicted gene 5373 (Gm5373), transcript variant X5, mRNA.	100	100	10	10	FALSE			chr8	-	71853172	71857209																	17510458	10	1	main
17547753				-2.26995	3.10758	3.75467	2.57201	3.75467	2.57201														chr13	+	65177116	65181569																	17547753	21	3	main
17455210	Gm5565	433961	XM_006544035	-2.24931	3.18245	3.82046	2.65098	3.82046	2.65098	XM_006544035	predicted gene 5565		5 G3|5	RefSeq	PREDICTED: Mus musculus predicted gene 5565 (Gm5565), transcript variant X1, partial mRNA.	100	90	9	9	FALSE	Mm.354848	testis| adult	chr5	-	146157981	146160510	XM_485697	A0A0G2JGB2															17455210	10	1	main
17354426	Gm24183		ENSMUST00000122572	-2.24546	3.0475	3.68636	2.51935	3.68636	2.51935	ENSMUST00000122572	predicted gene, 24183 [Source:MGI Symbol;Acc:MGI:5453960]			ENSEMBL	predicted gene, 24183 [gene_biotype:snoRNA transcript_biotype:snoRNA]	100	100	9	9	FALSE			chr18	-	55085565	55085657																	17354426	9	3	main
17365801	Gm22271		ENSMUST00000104035	-2.23716	3.721	4.3469	3.18523	4.3469	3.18523	ENSMUST00000104035	predicted gene, 22271 [Source:MGI Symbol;Acc:MGI:5452048]			ENSEMBL	predicted gene, 22271 [gene_biotype:snoRNA transcript_biotype:snoRNA]	100	100	8	8	FALSE			chr19	-	56277518	56277645																	17365801	8	3	main
17518224	Gm26609		ENSMUST00000181302	-2.23083	3.78121	4.40404	3.24646	4.40404	3.24646	ENSMUST00000181302	predicted gene, 26609 [Source:MGI Symbol;Acc:MGI:5477103]			ENSEMBL	predicted gene, 26609 [gene_biotype:lincRNA transcript_biotype:lincRNA]	100	100	17	17	FALSE			chr9	+	62804478	62808234																	17518224	17	1	main
17238697	Olfr820	258670	NM_146675	-2.21763	5.01887	5.62616	4.47714	5.62616	4.47714	NM_146675	olfactory receptor 820		10|10 D3	RefSeq	Mus musculus olfactory receptor 820 (Olfr820), mRNA.	100	21	3	3	FALSE	Mm.271512	turbinate| adult	chr10	+	130017301	130018361	NM_146675	Q8VFU5	GO:0007186//GO:0007608//GO:0007165//GO:0007186//GO:0007186//GO:0007608//GO:0007608//GO:0050896//GO:0050911//GO:0050911	G-protein coupled receptor signaling pathway//sensory perception of smell//signal transduction//G-protein coupled receptor signaling pathway//G-protein coupled receptor signaling pathway//sensory perception of smell//sensory perception of smell//response to stimulus//detection of chemical stimulus involved in sensory perception of smell//detection of chemical stimulus involved in sensory percepti…	not recorded//not recorded//inferred from electronic annotation//inferred from electronic annotation////inferred from electronic annotation////inferred from electronic annotation//inferred from electronic annotation//	GO:0016021//GO:0005886//GO:0016020//GO:0016021//GO:0016021	integral component of membrane//plasma membrane//membrane//integral component of membrane//integral component of membrane	not recorded//inferred from electronic annotation//inferred from electronic annotation//inferred from electronic annotation//	GO:0004984//GO:0004871//GO:0004930//GO:0004984//GO:0004984	olfactory receptor activity//signal transducer activity//G-protein coupled receptor activity//olfactory receptor activity//olfactory receptor activity	not recorded//inferred from electronic annotation//inferred from electronic annotation//inferred from electronic annotation//						17238697	14	1	main
17423737	Gm25705		ENSMUST00000083119	-2.21306	4.12079	4.73346	3.58742	4.73346	3.58742	ENSMUST00000083119	predicted gene, 25705 [Source:MGI Symbol;Acc:MGI:5455482]			ENSEMBL	predicted gene, 25705 [gene_biotype:snRNA transcript_biotype:snRNA]	100	100	9	9	FALSE			chr4	-	31174909	31175012																	17423737	9	3	main
17531455	Fbxw26	382109	NM_198674	-2.20615	3.29099	3.91088	2.76935	3.91088	2.76935	NM_198674	F-box and WD-40 domain protein 26		9 F2|9	RefSeq	Mus musculus F-box and WD-40 domain protein 26 (Fbxw26), mRNA.	100	100	12	12	FALSE	Mm.246849	ovary|oocyte| adult	chr9	-	109717566	109746089	NM_198674	Q8BI58	GO:0008150	biological_process	no biological data available	GO:0005575	cellular_component	no biological data available	GO:0003674	molecular_function	no biological data available						17531455	12	1	main
17306143	Ang4	219033	NM_177544	-2.19582	4.07987	4.68651	3.55175	4.68651	3.55175	NM_177544	angiogenin, ribonuclease A family, member 4		14|14 C2	RefSeq	Mus musculus angiogenin, ribonuclease A family, member 4 (Ang4), mRNA.	100	100	9	9	FALSE	Mm.343899	intestine| pancreas| adult	chr14	-	51763878	51773590	NM_177544	Q3TMQ6	GO:0001525//GO:0006401//GO:0008284//GO:0019731//GO:0042742//GO:0045087//GO:0071222//GO:0001525//GO:0042742//GO:0090305//GO:0090305//GO:0090501//GO:0008152	angiogenesis//RNA catabolic process//positive regulation of cell proliferation//antibacterial humoral response//defense response to bacterium//innate immune response//cellular response to lipopolysaccharide//angiogenesis//defense response to bacterium//nucleic acid phosphodiester bond hydrolysis//nucleic acid phosphodiester bond hydrolysis//RNA phosphodiester bond hydrolysis//metabolic process	inferred from mutant phenotype//inferred from mutant phenotype//inferred from mutant phenotype//inferred from direct assay//inferred from direct assay//inferred from direct assay//inferred from direct assay//inferred from electronic annotation//inferred from electronic annotation////inferred from electronic annotation//inferred from mutant phenotype//inferred from electronic annotation	GO:0005576//GO:0005578//GO:0005604//GO:0005615//GO:0005634//GO:0030141//GO:0031410//GO:0005730//GO:0016023	extracellular region//proteinaceous extracellular matrix//basement membrane//extracellular space//nucleus//secretory granule//cytoplasmic vesicle//nucleolus//cytoplasmic membrane-bounded vesicle	inferred from electronic annotation//inferred from electronic annotation//inferred from electronic annotation//inferred from direct assay//inferred from electronic annotation//inferred from direct assay//inferred from electronic annotation//inferred from electronic annotation//inferred from electronic annotation	GO:0003676//GO:0004518//GO:0004519//GO:0004540//GO:0016787//GO:0004519//GO:0004519	nucleic acid binding//nuclease activity//endonuclease activity//ribonuclease activity//hydrolase activity//endonuclease activity//endonuclease activity	inferred from electronic annotation//inferred from electronic annotation//not recorded//inferred from mutant phenotype//inferred from electronic annotation////inferred from electronic annotation						17306143	9	1	main
17372033	Gm22975		ENSMUST00000083303	-2.17223	3.07719	3.68725	2.56807	3.68725	2.56807	ENSMUST00000083303	predicted gene, 22975 [Source:MGI Symbol;Acc:MGI:5452752]			ENSEMBL	predicted gene, 22975 [gene_biotype:snRNA transcript_biotype:snRNA]	100	100	10	10	FALSE			chr2	+	74624642	74624748																	17372033	10	3	main
17231114	Mir3473c	100628582	NR_039566	-2.16224	6.38902	6.96946	5.85693	6.96946	5.85693	NR_039566	microRNA 3473c		1|1 97.11 cM	RefSeq	Mus musculus microRNA 3473c (Mir3473c), microRNA.	100	100	7	7	FALSE			chr1	-	191998554	191998634																	17231114	7	1	main
17285867	Hist1h2ab	319172	NM_175660	-2.15156	3.32974	3.92799	2.82261	3.92799	2.82261	NM_175660	histone cluster 1, H2ab		13|13 A2-A3	RefSeq	Mus musculus histone cluster 1, H2ab (Hist1h2ab), mRNA.	100	100	10	10	FALSE	Mm.423402	embryonic tissue| fetus	chr13	+	23751088	23751593	NM_175660	P22752	GO:0006325//GO:0006342	chromatin organization//chromatin silencing	not recorded//not recorded	GO:0000790//GO:0005634//GO:0070062//GO:0000786//GO:0005634//GO:0005694	nuclear chromatin//nucleus//extracellular exosome//nucleosome//nucleus//chromosome	not recorded//not recorded//not recorded//inferred from electronic annotation//inferred from electronic annotation//inferred from electronic annotation	GO:0003677//GO:0003677//GO:0046982	DNA binding//DNA binding//protein heterodimerization activity	not recorded//inferred from electronic annotation//inferred from electronic annotation						17285867	10	1	main
17474692	Rpl7a-ps8		ENSMUST00000094754	-2.15057	4.16637	4.75519	3.65047	4.75519	3.65047	ENSMUST00000094754	ribosomal protein L7A, pseudogene 8 [Source:MGI Symbol;Acc:MGI:3644288]			ENSEMBL	ribosomal protein L7A, pseudogene 8 [gene_biotype:protein_coding transcript_biotype:protein_coding]	100	100	8	8	FALSE			chr7	+	19953771	19954583														Pfam	IPR004038	Ribosomal protein L7Ae/L30e/S12e/Gadd45	17474692	8	1	main
17286551			KnowTID_00001767	-2.14813	3.6152	4.20857	3.10549	4.20857	3.10549					Luo lincRNA	Non-coding transcript identified by Luo, et al.	100	100	16	16	FALSE			chr13	+	35543902	35545484																	17286551	16	1	main
17424217	Gm26084		ENSMUST00000157903	-2.14695	3.45694	4.05174	2.94945	4.05174	2.94945	ENSMUST00000157903	predicted gene, 26084 [Source:MGI Symbol;Acc:MGI:5455861]			ENSEMBL	predicted gene, 26084 [gene_biotype:snRNA transcript_biotype:snRNA]	100	100	9	9	FALSE			chr4	-	41345848	41345951																	17424217	9	1	main
17344434	Gm23864		ENSMUST00000177607	-2.14288	3.6907	4.2812	3.18165	4.2812	3.18165	ENSMUST00000177607	predicted gene, 23864 [Source:MGI Symbol;Acc:MGI:5453641]			ENSEMBL	predicted gene, 23864 [gene_biotype:snRNA transcript_biotype:snRNA]	100	100	12	12	FALSE			chr17	-	35699203	35699309																	17344434	12	3	main
17284399	Igh-V7183	16059	L31514	-2.13754	3.13061	3.72618	2.63023	3.72618	2.63023	L31514	immunoglobulin heavy chain (V7183 family)		12 F2|12	GenBank	Mus musculus anticryptococcal Ig 21D2 H-chain mRNA V region, partial cds.	100	100	8	8	FALSE	Mm.425774//Mm.436014//Mm.436659//Mm.438671//Mm.452993	lung| lymph node| adult//intestine| lung| spleen//mammary gland| juvenile| adult//intestine//intestine| lung	chr12	-	113702124	113702578	L31514	P01783				GO:0005886	plasma membrane	traceable author statement	GO:0003823	antigen binding	inferred from electronic annotation						17284399	8	1	main
17344593	H2-T22	15039	NM_010397	-2.1311	5.40731	5.98059	4.88899	5.98059	4.88899	NM_010397	histocompatibility 2, T region locus 22		17 B1|17 18.87 cM	RefSeq	Mus musculus histocompatibility 2, T region locus 22 (H2-T22), mRNA.	100	100	9	9	FALSE	Mm.195061	bone| bone marrow| brain| connective tissue| embryonic tissue| extraembryonic tissue| eye| heart| intestine| joint| kidney| liver| lung| mammary gland| muscle| pancreas| salivary gland| skin| spinal cord| spleen| thymus| cleavage| organogenesis| fetus| neonate| juvenile| adult	chr17	-	36038407	36042747	NM_010397	Q31615	GO:0002474//GO:0002474//GO:0006955	antigen processing and presentation of peptide antigen via MHC class I//antigen processing and presentation of peptide antigen via MHC class I//immune response	not recorded//inferred from electronic annotation//inferred from electronic annotation	GO:0005886//GO:0016020//GO:0016021//GO:0042612	plasma membrane//membrane//integral component of membrane//MHC class I protein complex	not recorded//inferred from electronic annotation//inferred from electronic annotation//inferred from electronic annotation	GO:0005102//GO:0042605//GO:0042605	receptor binding//peptide antigen binding//peptide antigen binding	not recorded//not recorded//inferred from electronic annotation						17344593	9	1	main
17524334	Olfr847	258518	NM_146525	-2.112	2.95594	3.54404	2.46543	3.54404	2.46543	NM_146525	olfactory receptor 847		9|9 A2-A5	RefSeq	Mus musculus olfactory receptor 847 (Olfr847), mRNA.	100	100	11	11	FALSE	Mm.271431	turbinate| adult	chr9	-	19374941	19375879	NM_146525	Q2NKW2	GO:0007186//GO:0007608//GO:0050911//GO:0007165//GO:0007186//GO:0007186//GO:0007608//GO:0007608//GO:0050896//GO:0050911	G-protein coupled receptor signaling pathway//sensory perception of smell//detection of chemical stimulus involved in sensory perception of smell//signal transduction//G-protein coupled receptor signaling pathway//G-protein coupled receptor signaling pathway//sensory perception of smell//sensory perception of smell//response to stimulus//detection of chemical stimulus involved in sensory percepti…	not recorded//not recorded//not recorded//inferred from electronic annotation////inferred from electronic annotation//inferred from electronic annotation////inferred from electronic annotation//	GO:0016021//GO:0005886//GO:0016020//GO:0016021//GO:0016021	integral component of membrane//plasma membrane//membrane//integral component of membrane//integral component of membrane	not recorded//inferred from electronic annotation//inferred from electronic annotation////inferred from electronic annotation	GO:0004984//GO:0004871//GO:0004930//GO:0004984//GO:0004984	olfactory receptor activity//signal transducer activity//G-protein coupled receptor activity//olfactory receptor activity//olfactory receptor activity	not recorded//inferred from electronic annotation//inferred from electronic annotation////inferred from electronic annotation						17524334	11	1	main
17327983	Gm23706		ENSMUST00000104369	-2.10073	4.42418	4.99191	3.92102	4.99191	3.92102	ENSMUST00000104369	predicted gene, 23706 [Source:MGI Symbol;Acc:MGI:5453483]			ENSEMBL	predicted gene, 23706 [gene_biotype:snoRNA transcript_biotype:snoRNA]	100	100	8	8	FALSE			chr16	-	8480660	8480741																	17327983	8	3	main
17534287	Rhox3f	621852	NM_001040089	-2.0968	2.80521	3.3897	2.32151	3.3897	2.32151	NM_001040089	reproductive homeobox 3F		X|X A3.3	RefSeq	Mus musculus reproductive homeobox 3F (Rhox3f), mRNA.	100	100	8	8	FALSE	Mm.490237		chrX	+	37581352	37585496	NM_001040089	Q6YI58	GO:0008150	biological_process	no biological data available	GO:0005575//GO:0005634	cellular_component//nucleus	no biological data available//inferred from electronic annotation	GO:0003677	DNA binding	inferred from electronic annotation						17534287	8	1	main
17374208	Olfr1302	258891	NM_146889	-2.09634	3.39242	3.96812	2.90025	3.96812	2.90025	NM_146889	olfactory receptor 1302		2|2 E5	RefSeq	Mus musculus olfactory receptor 1302 (Olfr1302), mRNA.	100	100	16	16	FALSE	Mm.223301	turbinate| adult	chr2	+	111780313	111781260	NM_146889	Q8VGE9	GO:0007186//GO:0007608//GO:0050907//GO:0007165//GO:0007186//GO:0007186//GO:0007608//GO:0007608//GO:0050896//GO:0050907//GO:0050911//GO:0050911	G-protein coupled receptor signaling pathway//sensory perception of smell//detection of chemical stimulus involved in sensory perception//signal transduction//G-protein coupled receptor signaling pathway//G-protein coupled receptor signaling pathway//sensory perception of smell//sensory perception of smell//response to stimulus//detection of chemical stimulus involved in sensory perception//detec…	not recorded//not recorded//not recorded//inferred from electronic annotation////inferred from electronic annotation//inferred from electronic annotation////inferred from electronic annotation////inferred from electronic annotation//	GO:0016021//GO:0005886//GO:0016020//GO:0016021//GO:0016021	integral component of membrane//plasma membrane//membrane//integral component of membrane//integral component of membrane	not recorded//inferred from electronic annotation//inferred from electronic annotation////inferred from electronic annotation	GO:0004888//GO:0004984//GO:0004871//GO:0004888//GO:0004930//GO:0004984//GO:0004984	transmembrane signaling receptor activity//olfactory receptor activity//signal transducer activity//transmembrane signaling receptor activity//G-protein coupled receptor activity//olfactory receptor activity//olfactory receptor activity	not recorded//not recorded//inferred from electronic annotation////inferred from electronic annotation//inferred from electronic annotation//						17374208	16	1	main
17246447	Olfr816	258667	NM_146672	-2.09388	2.90198	3.48363	2.41745	3.48363	2.41745	NM_146672	olfactory receptor 816		10|10 D3	RefSeq	Mus musculus olfactory receptor 816 (Olfr816), mRNA.	100	100	11	11	FALSE	Mm.377629		chr10	-	129911338	129912276	NM_146672	Q496W9	GO:0007186//GO:0007608//GO:0007165//GO:0007186//GO:0007186//GO:0007608//GO:0007608//GO:0050896//GO:0050911//GO:0050911	G-protein coupled receptor signaling pathway//sensory perception of smell//signal transduction//G-protein coupled receptor signaling pathway//G-protein coupled receptor signaling pathway//sensory perception of smell//sensory perception of smell//response to stimulus//detection of chemical stimulus involved in sensory perception of smell//detection of chemical stimulus involved in sensory percepti…	not recorded//not recorded//inferred from electronic annotation//inferred from electronic annotation////inferred from electronic annotation////inferred from electronic annotation//inferred from electronic annotation//	GO:0016021//GO:0005886//GO:0016020//GO:0016021//GO:0016021	integral component of membrane//plasma membrane//membrane//integral component of membrane//integral component of membrane	not recorded//inferred from electronic annotation//inferred from electronic annotation//inferred from electronic annotation//	GO:0004984//GO:0004871//GO:0004930//GO:0004984//GO:0004984	olfactory receptor activity//signal transducer activity//G-protein coupled receptor activity//olfactory receptor activity//olfactory receptor activity	not recorded//inferred from electronic annotation//inferred from electronic annotation//inferred from electronic annotation//						17246447	11	1	main
17217830	Platr22	100503474	NR_037986	-2.08985	4.38739	4.95119	3.88779	4.95119	3.88779	NR_037986	pluripotency associated transcript 22		1 E4-F|1 59.95 cM	RefSeq	Mus musculus pluripotency associated transcript 22 (Platr22), long non-coding RNA.	100	100	19	19	FALSE	Mm.428276	embryonic tissue| cleavage| organogenesis	chr1	+	136696211	136725728																	17217830	19	1	main
17234361			NONMMUT006206	-2.07909	4.09675	4.65861	3.60266	4.65861	3.60266					NONCODE	Non-coding transcript identified by NONCODE: Linc	100	100	19	19	FALSE			chr10	+	75442620	75442942																	17234361	19	1	main
17339906	Gm22215		ENSMUST00000157558	-2.07517	3.61364	4.17843	3.1252	4.17843	3.1252	ENSMUST00000157558	predicted gene, 22215 [Source:MGI Symbol;Acc:MGI:5451992]			ENSEMBL	predicted gene, 22215 [gene_biotype:snRNA transcript_biotype:snRNA]	100	100	11	11	FALSE			chr17	+	80033514	80033609																	17339906	11	1	main
17285801	Vmn1r221	100312485	NM_001167542	-2.07449	2.56298	3.14286	2.0901	3.14286	2.0901	NM_001167542	vomeronasal 1 receptor 221		13 A3.1|13	RefSeq	Mus musculus vomeronasal 1 receptor 221 (Vmn1r221), mRNA.	100	100	8	8	FALSE	Mm.480288		chr13	+	23217373	23218311																	17285801	8	3	main
17494710	Olfr707	194433	NM_001005570	-2.06214	4.07353	4.62892	3.58478	4.62892	3.58478	NM_001005570	olfactory receptor 707		7|7 E3	RefSeq	Mus musculus olfactory receptor 707 (Olfr707), mRNA.	100	100	9	9	FALSE	Mm.464550	turbinate| adult	chr7	-	106891184	106892107	NM_001005570	K7N662	GO:0007186//GO:0007608//GO:0007165//GO:0007186//GO:0007186//GO:0007608//GO:0007608//GO:0050896//GO:0050911//GO:0050911	G-protein coupled receptor signaling pathway//sensory perception of smell//signal transduction//G-protein coupled receptor signaling pathway//G-protein coupled receptor signaling pathway//sensory perception of smell//sensory perception of smell//response to stimulus//detection of chemical stimulus involved in sensory perception of smell//detection of chemical stimulus involved in sensory percepti…	not recorded//not recorded//inferred from electronic annotation////inferred from electronic annotation////inferred from electronic annotation//inferred from electronic annotation////inferred from electronic annotation	GO:0016021//GO:0005886//GO:0016020//GO:0016021//GO:0016021	integral component of membrane//plasma membrane//membrane//integral component of membrane//integral component of membrane	not recorded//inferred from electronic annotation//inferred from electronic annotation////inferred from electronic annotation	GO:0004984//GO:0004871//GO:0004930//GO:0004984//GO:0004984	olfactory receptor activity//signal transducer activity//G-protein coupled receptor activity//olfactory receptor activity//olfactory receptor activity	not recorded//inferred from electronic annotation//inferred from electronic annotation////inferred from electronic annotation						17494710	9	3	main
17265783	Olfr385	259025	NM_147023	-2.06125	3.72914	4.28722	3.2437	4.28722	3.2437	NM_147023	olfactory receptor 385		11|11 B4	RefSeq	Mus musculus olfactory receptor 385 (Olfr385), mRNA.	100	100	14	14	FALSE	Mm.377795		chr11	-	73588798	73589736	NM_147023	Q8VGT1	GO:0007186//GO:0007608//GO:0050907//GO:0007165//GO:0007186//GO:0007186//GO:0007608//GO:0050896//GO:0050907//GO:0050911	G-protein coupled receptor signaling pathway//sensory perception of smell//detection of chemical stimulus involved in sensory perception//signal transduction//G-protein coupled receptor signaling pathway//G-protein coupled receptor signaling pathway//sensory perception of smell//response to stimulus//detection of chemical stimulus involved in sensory perception//detection of chemical stimulus inv…	not recorded//not recorded//not recorded//inferred from electronic annotation////inferred from electronic annotation//inferred from electronic annotation//inferred from electronic annotation////inferred from electronic annotation	GO:0016021//GO:0005886//GO:0016020//GO:0016021//GO:0016021	integral component of membrane//plasma membrane//membrane//integral component of membrane//integral component of membrane	not recorded//inferred from electronic annotation//inferred from electronic annotation////inferred from electronic annotation	GO:0004888//GO:0004984//GO:0004871//GO:0004888//GO:0004930//GO:0004984	transmembrane signaling receptor activity//olfactory receptor activity//signal transducer activity//transmembrane signaling receptor activity//G-protein coupled receptor activity//olfactory receptor activity	not recorded//not recorded//inferred from electronic annotation////inferred from electronic annotation//inferred from electronic annotation						17265783	14	1	main
17473932	Sult2a5	434264	NM_001184980	-2.04544	4.69435	5.23885	4.20644	5.23885	4.20644	NM_001184980	sulfotransferase family 2A, dehydroepiandrosterone (DHEA)-preferring, member 5		7|7 A1	RefSeq	Mus musculus sulfotransferase family 2A, dehydroepiandrosterone (DHEA)-preferring, member 5 (Sult2a5), mRNA.	100	100	15	15	FALSE	Mm.359414	liver| adult	chr7	+	13623967	13670807	NM_001184980	K7N6K9	GO:0008150//GO:0008152	biological_process//metabolic process	no biological data available//inferred from electronic annotation	GO:0005737//GO:0005829//GO:0005575	cytoplasm//cytosol//cellular_component	not recorded//not recorded//no biological data available	GO:0001517//GO:0001537//GO:0004027//GO:0004394//GO:0008144//GO:0008146//GO:0016232//GO:0016740//GO:0017095//GO:0018721//GO:0018722//GO:0018723//GO:0018724//GO:0018725//GO:0018726//GO:0018727//GO:0019111//GO:0034930//GO:0050656//GO:0050694//GO:0050698//GO:0051922//GO:0080131//GO:0008146//GO:0008146//GO:0016740	N-acetylglucosamine 6-O-sulfotransferase activity//N-acetylgalactosamine 4-O-sulfotransferase activity//alcohol sulfotransferase activity//heparan sulfate 2-O-sulfotransferase activity//drug binding//sulfotransferase activity//HNK-1 sulfotransferase activity//transferase activity//heparan sulfate 6-O-sulfotransferase activity//trans-9R,10R-dihydrodiolphenanthrene sulfotransferase activity//1-phen…	inferred from electronic annotation//inferred from electronic annotation//not recorded//inferred from electronic annotation//not recorded//not recorded//inferred from electronic annotation//not recorded//inferred from electronic annotation//inferred from electronic annotation//inferred from electronic annotation//inferred from electronic annotation//inferred from electronic annotation//inferred f…						17473932	15	1	main
17226089	Serpinb3d	394252	NM_201376	-2.04479	4.25699	4.80412	3.77217	4.80412	3.77217	NM_201376	serine (or cysteine) peptidase inhibitor, clade B (ovalbumin), member 3D		1E2.1|1	RefSeq	Mus musculus serine (or cysteine) peptidase inhibitor, clade B (ovalbumin), member 3D (Serpinb3d), mRNA.	100	85	11	11	FALSE	Mm.352392		chr1	-	107078167	107083506	NM_201376	Q6UKZ0	GO:0008284//GO:0010466//GO:0010718//GO:0010950//GO:0010951//GO:0030335//GO:0035425//GO:0038001//GO:0043086//GO:0043508//GO:0045861//GO:0046718//GO:0008284//GO:0010466//GO:0010718//GO:0010950//GO:0010951//GO:0030335//GO:0035425//GO:0038001//GO:0043086//GO:0043508//GO:0045861//GO:0046718	positive regulation of cell proliferation//negative regulation of peptidase activity//positive regulation of epithelial to mesenchymal transition//positive regulation of endopeptidase activity//negative regulation of endopeptidase activity//positive regulation of cell migration//autocrine signaling//paracrine signaling//negative regulation of catalytic activity//negative regulation of JUN kinase …	not recorded//not recorded//not recorded//not recorded//not recorded//not recorded//not recorded//not recorded//not recorded//not recorded//not recorded//not recorded////////////////////////	GO:0005615//GO:0005634//GO:0005737//GO:0031410//GO:0031982//GO:0070062//GO:0005615//GO:0005615//GO:0005634//GO:0005737//GO:0031410//GO:0031982//GO:0070062	extracellular space//nucleus//cytoplasm//cytoplasmic vesicle//vesicle//extracellular exosome//extracellular space//extracellular space//nucleus//cytoplasm//cytoplasmic vesicle//vesicle//extracellular exosome	not recorded//not recorded//not recorded//not recorded//not recorded//not recorded////inferred from electronic annotation//////////	GO:0001618//GO:0002020//GO:0004867//GO:0004869//GO:0001618//GO:0002020//GO:0004867//GO:0004869	virus receptor activity//protease binding//serine-type endopeptidase inhibitor activity//cysteine-type endopeptidase inhibitor activity//virus receptor activity//protease binding//serine-type endopeptidase inhibitor activity//cysteine-type endopeptidase inhibitor activity	not recorded//not recorded//not recorded//not recorded////////						17226089	13	1	main
17277685	Gm2042	100039087	NM_001270792	-2.03952	3.50138	4.05304	3.02481	4.05304	3.02481	NM_001270792	predicted gene 2042		12|12 D2	RefSeq	Mus musculus predicted gene 2042 (Gm2042), transcript variant 1, mRNA.	100	50	4	4	FALSE	Mm.458830//Mm.491303	embryonic tissue| fertilized ovum| ovary|oocyte| unfertilized ovum| zygote| cleavage//embryonic tissue| fertilized ovum| ovary|oocyte| unfertilized ovum| zygote| cleavage| morula| adult	chr12	+	87954428	87961132	NM_001270792	Q8C2W0	GO:0008284//GO:0043066//GO:0045596//GO:0045892//GO:0048387	positive regulation of cell proliferation//negative regulation of apoptotic process//negative regulation of cell differentiation//negative regulation of transcription, DNA-templated//negative regulation of retinoic acid receptor signaling pathway	inferred from electronic annotation//inferred from electronic annotation//inferred from electronic annotation//inferred from electronic annotation//inferred from electronic annotation				GO:0042974	retinoic acid receptor binding	inferred from electronic annotation						17277685	8	3	main
17398425	A830029E22Rik	320566	XR_867372	-2.03931	4.78184	5.32343	4.29535	5.32343	4.29535	XR_867372	RIKEN cDNA A830029E22 gene		3|3 E3	RefSeq	PREDICTED: Mus musculus RIKEN cDNA A830029E22 gene (A830029E22Rik), misc_RNA.	100	100	22	22	FALSE	Mm.208417	brain	chr3	+	81802025	81805161																	17398425	22	1	main
17538945	n-R5s15		ENSMUST00000122635	-2.03917	3.45947	4.01143	2.98345	4.01143	2.98345	ENSMUST00000122635	nuclear encoded rRNA 5S 15 [Source:MGI Symbol;Acc:MGI:4421749]			ENSEMBL	nuclear encoded rRNA 5S 15 [gene_biotype:rRNA transcript_biotype:rRNA]	100	100	8	8	FALSE			chrX	+	152304001	152304111																	17538945	8	3	main
17337580	Olfr111	545205	NM_001005485	-2.02753	3.28719	3.83636	2.81664	3.83636	2.81664	NM_001005485	olfactory receptor 111		17|17 B1	RefSeq	Mus musculus olfactory receptor 111 (Olfr111), mRNA.	100	100	10	10	FALSE	Mm.383371		chr17	+	37529957	37530997	NM_001005485	Q7TRK1	GO:0007186//GO:0007608//GO:0007165//GO:0007186//GO:0007186//GO:0007608//GO:0007608//GO:0050896//GO:0050911//GO:0050911	G-protein coupled receptor signaling pathway//sensory perception of smell//signal transduction//G-protein coupled receptor signaling pathway//G-protein coupled receptor signaling pathway//sensory perception of smell//sensory perception of smell//response to stimulus//detection of chemical stimulus involved in sensory perception of smell//detection of chemical stimulus involved in sensory percepti…	not recorded//not recorded//inferred from electronic annotation////inferred from electronic annotation////inferred from electronic annotation//inferred from electronic annotation////inferred from electronic annotation	GO:0016021//GO:0005886//GO:0016020//GO:0016021//GO:0016021	integral component of membrane//plasma membrane//membrane//integral component of membrane//integral component of membrane	not recorded//inferred from electronic annotation//inferred from electronic annotation////inferred from electronic annotation	GO:0004984//GO:0004871//GO:0004930//GO:0004984//GO:0004984	olfactory receptor activity//signal transducer activity//G-protein coupled receptor activity//olfactory receptor activity//olfactory receptor activity	not recorded//inferred from electronic annotation//inferred from electronic annotation////inferred from electronic annotation						17337580	10	1	main
17397396	Gm23891		ENSMUST00000158114	-2.01589	4.26738	4.80295	3.79153	4.80295	3.79153	ENSMUST00000158114	predicted gene, 23891 [Source:MGI Symbol;Acc:MGI:5453668]			ENSEMBL	predicted gene, 23891 [gene_biotype:snoRNA transcript_biotype:snoRNA]	100	100	15	15	FALSE			chr3	+	47200627	47200764																	17397396	15	1	main
17543728	Gm9112	668339	NM_001177365	-2.01143	5.43575	5.96319	4.95497	5.96319	4.95497	NM_001177365	predicted gene 9112		X|X D	RefSeq	Mus musculus predicted gene 9112 (Gm9112), mRNA.	100	100	8	8	FALSE	Mm.394985	embryonic tissue| extraembryonic tissue| testis| uterus| adult	chrX	-	102706888	102707670	NM_001177365	A2AI92	GO:0008150	biological_process	no biological data available	GO:0005575	cellular_component	no biological data available	GO:0003674	molecular_function	no biological data available						17543728	8	1	main
17331880	Krtap19-9a	100040191	ENSMUST00000062005	-2.00857	2.96539	3.51085	2.50468	3.51085	2.50468	ENSMUST00000062005	keratin associated protein 19-9A [Source:MGI Symbol;Acc:MGI:3704466]			ENSEMBL	keratin associated protein 19-9A [gene_biotype:protein_coding transcript_biotype:protein_coding]	100	100	9	9	FALSE			chr16	-	88924050	88924217	ENSMUST00000062005	F8WH65	GO:0008150	biological_process	no biological data available	GO:0005575	cellular_component	no biological data available	GO:0003674	molecular_function	no biological data available			Pfam	IPR021743	Keratin-associated protein, type6/8/16/19/20	17331880	9	1	main
17473957	Gm24701		ENSMUST00000101946	-2.00707	4.88998	5.41828	4.41319	5.41828	4.41319	ENSMUST00000101946	predicted gene, 24701 [Source:MGI Symbol;Acc:MGI:5454478]			ENSEMBL	predicted gene, 24701 [gene_biotype:snRNA transcript_biotype:snRNA]	100	100	8	8	FALSE			chr7	+	14912358	14912462																	17473957	8	3	main
17540902	Gm2964	100040781	XM_001475289	-2.0059	3.23027	3.77119	2.76694	3.77119	2.76694	XM_001475289	predicted gene 2964		X A3.1|X	RefSeq	PREDICTED: Mus musculus predicted gene 2964 (Gm2964), mRNA.	100	100	9	9	FALSE			chrX	-	33954666	33956625	XM_001475289	J3QMW9	GO:0008150	biological_process	no biological data available	GO:0005575	cellular_component	no biological data available	GO:0003674	molecular_function	no biological data available						17540902	9	3	main
17211416	Khdc1a	368204	NM_183322	-1.99981	5.32092	5.84428	4.84442	5.84428	4.84442	NM_183322	KH domain containing 1A		1|1 A4	RefSeq	Mus musculus KH domain containing 1A (Khdc1a), mRNA.	100	100	8	8	FALSE	Mm.26006	embryonic tissue| epididymis| fertilized ovum| ovary| spleen| testis|oocyte| zygote| cleavage| morula| blastocyst| fetus| adult	chr1	+	21349641	21352200	NM_183322	Q3UWR2	GO:0006915//GO:0008150	apoptotic process//biological_process	inferred from electronic annotation//no biological data available	GO:0005737//GO:0005737//GO:0005575	cytoplasm//cytoplasm//cellular_component	inferred from direct assay//inferred from electronic annotation//no biological data available	GO:0003723//GO:0005515//GO:0008266//GO:0042802//GO:0003674	RNA binding//protein binding//poly(U) RNA binding//identical protein binding//molecular_function	inferred from electronic annotation//inferred from physical interaction//inferred from direct assay//inferred from direct assay//no biological data available						17211416	8	1	main
17313860	Mirlet7b	387245	NR_029727	-1.99558	3.84769	4.37824	3.38143	4.37824	3.38143	NR_029727	microRNA let7b		15|15	RefSeq	Mus musculus microRNA let7b (Mirlet7b), microRNA.	100	100	9	9	FALSE			chr15	+	85707319	85707403			GO:0006402//GO:0007566//GO:0030509//GO:0035195//GO:0070482	mRNA catabolic process//embryo implantation//BMP signaling pathway//gene silencing by miRNA//response to oxygen levels	inferred from genetic interaction//inferred from direct assay//inferred from direct assay//inferred from direct assay//inferred from direct assay												17313860	9	3	main
17285240	Gm25804		ENSMUST00000122785	-1.99414	6.29966	6.81719	5.82142	6.81719	5.82142	ENSMUST00000122785	predicted gene, 25804 [Source:MGI Symbol;Acc:MGI:5455581]			ENSEMBL	predicted gene, 25804 [gene_biotype:snoRNA transcript_biotype:snoRNA]	100	100	8	8	FALSE			chr13	+	13329484	13329671																	17285240	8	3	main
17406395	Arfip1	99889	ENSMUST00000154148	-1.99115	4.17479	4.70105	3.70745	4.70105	3.70745	ENSMUST00000154148	ADP-ribosylation factor interacting protein 1		3|3 F1	ENSEMBL	predicted gene, 37240 [gene_biotype:protein_coding transcript_biotype:protein_coding]	100	100	9	9	FALSE	Mm.316536	blood| bone| bone marrow| brain| embryonic tissue| extraembryonic tissue| eye| fertilized ovum| heart| inner ear| intestine| kidney| lung| lymph node| mammary gland| ovary| oviduct| pancreas| salivary gland| skin| thymus| tongue|oocyte| unfertilized ovum| zygote| cleavage| gastrula| organogenesis| fetus| neonate| juvenile| adult	chr3	-	84540570	84540622	ENSMUST00000154148	E9QAY5	GO:0006886//GO:0034315//GO:0050708//GO:0050708	intracellular protein transport//regulation of Arp2/3 complex-mediated actin nucleation//regulation of protein secretion//regulation of protein secretion	not recorded//not recorded//not recorded//inferred from electronic annotation	GO:0000139//GO:0005737//GO:0005829//GO:0032588//GO:0032588//GO:0000139	Golgi membrane//cytoplasm//cytosol//trans-Golgi network membrane//trans-Golgi network membrane//Golgi membrane	not recorded//not recorded//not recorded//not recorded//inferred from electronic annotation//inferred from electronic annotation	GO:0042802//GO:0070273//GO:0019904//GO:0070273	identical protein binding//phosphatidylinositol-4-phosphate binding//protein domain specific binding//phosphatidylinositol-4-phosphate binding	inferred from physical interaction//not recorded//inferred from electronic annotation//inferred from electronic annotation			Pfam	IPR010504	Arfaptin homology (AH) domain	17406395	9	3	main
17248371	Gm12120		ENSMUST00000125068	-1.98517	4.50511	5.02681	4.03755	5.02681	4.03755	ENSMUST00000125068	predicted gene 12120 [Source:MGI Symbol;Acc:MGI:3651991]			ENSEMBL	predicted gene 12120 [gene_biotype:antisense transcript_biotype:antisense]	100	100	24	24	FALSE			chr11	+	33705550	33711435																	17248371	24	1	main
17502421			NONMMUT066117	-1.9675	3.37312	3.89644	2.92008	3.89644	2.92008					NONCODE	Non-coding transcript identified by NONCODE: Linc	100	100	5	5	FALSE			chr8	+	72239202	72239482																	17502421	5	3	main
17439259	Gm6205	621203	XR_880438	-1.96748	4.23437	4.75059	3.77424	4.75059	3.77424	XR_880438	predicted gene 6205		5 E3|5	RefSeq	PREDICTED: Mus musculus predicted gene 6205 (Gm6205), misc_RNA.	100	78	7	7	FALSE	Mm.389635	embryonic tissue| fertilized ovum| ovary|oocyte| unfertilized ovum| zygote| cleavage| adult	chr5	+	94648333	95026613	ENSMUST00000165424	E9PZS2															17439259	9	3	main
17282069	Gpx2	14776	NM_030677	-1.96503	3.73801	4.25691	3.28236	4.25691	3.28236	NM_030677	glutathione peroxidase 2	https://www.genecards.org/cgi-bin/carddisp.pl?gene=GPX2&keywords=GPX2	12 C3|12 33.73 cM	RefSeq	Mus musculus glutathione peroxidase 2 (Gpx2), mRNA.	100	100	9	9	FALSE	Mm.441856	intestine| mammary gland| pancreas| prostate| stomach| thyroid| tongue| juvenile| adult	chr12	-	76792335	76795554	NM_030677	Q9JHC0	GO:0001659//GO:0002862//GO:0006979//GO:0009609//GO:0051702//GO:0055114	temperature homeostasis//negative regulation of inflammatory response to antigenic stimulus//response to oxidative stress//response to symbiotic bacterium//interaction with symbiont//oxidation-reduction process	inferred from genetic interaction//inferred from genetic interaction//inferred from electronic annotation//inferred from genetic interaction//inferred from genetic interaction//inferred from electronic annotation	GO:0005737//GO:0005829//GO:0070062//GO:0070062	cytoplasm//cytosol//extracellular exosome//extracellular exosome	inferred from electronic annotation//traceable author statement//not recorded//	GO:0004601//GO:0004602//GO:0004602//GO:0004602//GO:0016491//GO:0004602	peroxidase activity//glutathione peroxidase activity//glutathione peroxidase activity//glutathione peroxidase activity//oxidoreductase activity//glutathione peroxidase activity	inferred from electronic annotation//inferred from mutant phenotype//not recorded//inferred from sequence or structural similarity//inferred from electronic annotation//inferred from electronic annotation						17282069	9	1	main
17498323	Tnfrsf23	79201	NM_001308111	-1.96501	5.80362	6.31131	5.33677	6.31131	5.33677	NM_001308111	tumor necrosis factor receptor superfamily, member 23		7 F5|7 88.28 cM	RefSeq	Mus musculus tumor necrosis factor receptor superfamily, member 23 (Tnfrsf23), transcript variant 2, mRNA.	100	100	11	11	FALSE	Mm.290780	blood| bone marrow| connective tissue| embryonic tissue| extraembryonic tissue| lung| mammary gland| skin| spleen| testis| uterus| fetus| juvenile| adult	chr7	-	143665807	143685872	NM_001308111	Q9ER63	GO:1902042	negative regulation of extrinsic apoptotic signaling pathway via death domain receptors	inferred from direct assay	GO:0005886//GO:0016020//GO:0031225//GO:0031362	plasma membrane//membrane//anchored component of membrane//anchored component of external side of plasma membrane	inferred from electronic annotation//inferred from electronic annotation//inferred from electronic annotation//inferred from direct assay	GO:0005515	protein binding	inferred from physical interaction						17498323	11	1	main
17366904	Gm24342		ENSMUST00000103907	-1.96397	3.77877	4.29689	3.32312	4.29689	3.32312	ENSMUST00000103907	predicted gene, 24342 [Source:MGI Symbol;Acc:MGI:5454119]			ENSEMBL	predicted gene, 24342 [gene_biotype:miRNA transcript_biotype:miRNA]	100	100	10	10	FALSE			chr2	+	10509584	10509687																	17366904	10	3	main
17410420			NONMMUT045311	-1.96123	2.82956	3.35685	2.38509	3.35685	2.38509					NONCODE	Non-coding transcript identified by NONCODE: Linc	100	100	8	8	FALSE			chr3	-	131484493	131484752																	17410420	8	3	main
17535269	1700020N15Rik	75509	NM_029316	-1.9563	2.61482	3.14331	2.17518	3.14331	2.17518	NM_029316	RIKEN cDNA 1700020N15 gene		X|X A7.1	RefSeq	Mus musculus RIKEN cDNA 1700020N15 gene (1700020N15Rik), mRNA.	100	100	9	9	FALSE	Mm.233475	testis| adult	chrX	+	69945281	69945980	NM_029316	Q9DA51	GO:0008150	biological_process	no biological data available	GO:0005575	cellular_component	no biological data available	GO:0003674	molecular_function	no biological data available						17535269	9	1	main
17491714	Gm23917		ENSMUST00000175256	-1.94828	3.86377	4.37471	3.41251	4.37471	3.41251	ENSMUST00000175256	predicted gene, 23917 [Source:MGI Symbol;Acc:MGI:5453694]			ENSEMBL	predicted gene, 23917 [gene_biotype:miRNA transcript_biotype:miRNA]	100	100	17	17	FALSE			chr7	-	61733685	61733782																	17491714	17	1	main
17284515	Ighv1-12	629860	OTTMUST00000130805	-1.94827	5.55321	6.05511	5.09292	6.05511	5.09292	OTTMUST00000130805	immunoglobulin heavy variable V1-12		12|12 F2	Havana transcript	immunoglobulin heavy variable V1-12[gene_biotype:IG_gene transcript_biotype:IG_gene]	100	100	9	9	FALSE	Mm.390493		chr12	-	114615850	114616143	ENSMUST00000103500	A0A075B5U0												Pfam	IPR013106	Immunoglobulin V-set domain	17284515	9	1	main
17476726	Gm22535		ENSMUST00000158174	-1.94185	4.71751	5.22045	4.26302	5.22045	4.26302	ENSMUST00000158174	predicted gene, 22535 [Source:MGI Symbol;Acc:MGI:5452312]			ENSEMBL	predicted gene, 22535 [gene_biotype:rRNA transcript_biotype:rRNA]	100	100	9	9	FALSE			chr7	+	35101822	35101940																	17476726	9	1	main
17407507	Tdpoz2	399673	NM_001007222	-1.93712	3.2129	3.72506	2.77115	3.72506	2.77115	NM_001007222	TD and POZ domain containing 2		3|3 F2.1	RefSeq	Mus musculus TD and POZ domain containing 2 (Tdpoz2), mRNA.	100	100	8	8	FALSE	Mm.377260		chr3	-	93651571	93652663	NM_001007222	Q717B2															17407507	8	3	main
17494181	Olfr611	258722	NM_146727	-1.93708	4.21945	4.72326	3.76938	4.72326	3.76938	NM_146727	olfactory receptor 611		7|7 E3	RefSeq	Mus musculus olfactory receptor 611 (Olfr611), mRNA.	100	100	14	14	FALSE	Mm.377656		chr7	-	103517411	103518382	NM_146727	K7N609	GO:0007165//GO:0007186//GO:0007608//GO:0050911//GO:0007165//GO:0007165//GO:0007186//GO:0007186//GO:0007608//GO:0007608//GO:0050896//GO:0050911	signal transduction//G-protein coupled receptor signaling pathway//sensory perception of smell//detection of chemical stimulus involved in sensory perception of smell//signal transduction//signal transduction//G-protein coupled receptor signaling pathway//G-protein coupled receptor signaling pathway//sensory perception of smell//sensory perception of smell//response to stimulus//detection of chem…	not recorded//not recorded//not recorded//not recorded////inferred from electronic annotation//inferred from electronic annotation////inferred from electronic annotation////inferred from electronic annotation//	GO:0005886//GO:0016021//GO:0005886//GO:0005886//GO:0016020//GO:0016021//GO:0016021	plasma membrane//integral component of membrane//plasma membrane//plasma membrane//membrane//integral component of membrane//integral component of membrane	not recorded//not recorded////inferred from electronic annotation//inferred from electronic annotation//inferred from electronic annotation//	GO:0004984//GO:0004871//GO:0004930//GO:0004984//GO:0004984	olfactory receptor activity//signal transducer activity//G-protein coupled receptor activity//olfactory receptor activity//olfactory receptor activity	not recorded//inferred from electronic annotation//inferred from electronic annotation////inferred from electronic annotation						17494181	14	1	main
17496013	Gm23559		ENSMUST00000157824	-1.92892	3.11811	3.62781	2.68002	3.62781	2.68002	ENSMUST00000157824	predicted gene, 23559 [Source:MGI Symbol;Acc:MGI:5453336]			ENSEMBL	predicted gene, 23559 [gene_biotype:snRNA transcript_biotype:snRNA]	100	100	10	10	FALSE			chr7	-	123382669	123382771																	17496013	10	1	main
17529415	Gm25949		ENSMUST00000175333	-1.92877	4.87245	5.36928	4.4216	5.36928	4.4216	ENSMUST00000175333	predicted gene, 25949 [Source:MGI Symbol;Acc:MGI:5455726]			ENSEMBL	predicted gene, 25949 [gene_biotype:snRNA transcript_biotype:snRNA]	100	100	11	11	FALSE			chr9	-	86699043	86699156																	17529415	11	1	main
17547980	Olfr175-ps1	259004	NM_147002	-1.92845	5.59747	6.0912	5.14376	6.0912	5.14376	NM_147002	olfactory receptor 175, pseudogene 1		16|16 C1.2	RefSeq	Mus musculus olfactory receptor 175, pseudogene 1 (Olfr175-ps1), mRNA.	100	100	10	10	FALSE	Mm.223391	olfactory mucosa| turbinate| adult	chr16	-	58823781	58826766			GO:0007186//GO:0007608	G-protein coupled receptor signaling pathway//sensory perception of smell	not recorded//not recorded	GO:0005887	integral component of plasma membrane	not recorded	GO:0004930//GO:0004984//GO:0005549	G-protein coupled receptor activity//olfactory receptor activity//odorant binding	not recorded//not recorded//not recorded						17547980	10	3	main
17374316	Gm22676		ENSMUST00000116972	-1.92434	3.85253	4.35354	3.40918	4.35354	3.40918	ENSMUST00000116972	predicted gene, 22676 [Source:MGI Symbol;Acc:MGI:5452453]			ENSEMBL	predicted gene, 22676 [gene_biotype:snoRNA transcript_biotype:snoRNA]	100	100	17	17	FALSE			chr2	+	112500869	112500997																	17374316	17	1	main
17427379	Cyp2j8	665095	NM_001104927	-1.92383	5.08024	5.57411	4.63013	5.57411	4.63013	NM_001104927	cytochrome P450, family 2, subfamily j, polypeptide 8		4|4 C5	RefSeq	Mus musculus cytochrome P450, family 2, subfamily j, polypeptide 8 (Cyp2j8), mRNA.	100	100	11	11	FALSE	Mm.331717	skin| adult	chr4	-	96444588	96507386	NM_001104927	G3UZ38	GO:0006805//GO:0019369//GO:0042738//GO:0055114//GO:0006805//GO:0019369//GO:0042738//GO:0055114//GO:0055114	xenobiotic metabolic process//arachidonic acid metabolic process//exogenous drug catabolic process//oxidation-reduction process//xenobiotic metabolic process//arachidonic acid metabolic process//exogenous drug catabolic process//oxidation-reduction process//oxidation-reduction process	not recorded//not recorded//not recorded//not recorded//////////inferred from electronic annotation	GO:0005737//GO:0043231//GO:0005737//GO:0016020//GO:0016021//GO:0043231	cytoplasm//intracellular membrane-bounded organelle//cytoplasm//membrane//integral component of membrane//intracellular membrane-bounded organelle	not recorded//not recorded////inferred from electronic annotation//inferred from electronic annotation//	GO:0008392//GO:0008395//GO:0016712//GO:0019825//GO:0020037//GO:0004497//GO:0005506//GO:0008392//GO:0008395//GO:0016491//GO:0016705//GO:0016712//GO:0016712//GO:0019825//GO:0020037//GO:0020037//GO:0046872	arachidonic acid epoxygenase activity//steroid hydroxylase activity//oxidoreductase activity, acting on paired donors, with incorporation or reduction of molecular oxygen, reduced flavin or flavoprotein as one donor, and incorporation of one atom of oxygen//oxygen binding//heme binding//monooxygenase activity//iron ion binding//arachidonic acid epoxygenase activity//steroid hydroxylase activity//…	not recorded//not recorded//not recorded//not recorded//not recorded//inferred from electronic annotation//inferred from electronic annotation//////inferred from electronic annotation//inferred from electronic annotation////inferred from electronic annotation//////inferred from electronic annotation//inferred from electronic annotation						17427379	11	1	main
17534110	Gm23613		ENSMUST00000082596	-1.92381	3.68643	4.18851	3.24454	4.18851	3.24454	ENSMUST00000082596	predicted gene, 23613 [Source:MGI Symbol;Acc:MGI:5453390]			ENSEMBL	predicted gene, 23613 [gene_biotype:snoRNA transcript_biotype:snoRNA]	100	100	11	11	FALSE			chrX	+	36776619	36776705																	17534110	11	1	main
17300024	A630038E17Rik	219065	M37694	-1.90793	2.68721	3.19332	2.26131	3.19332	2.26131	M37694	RIKEN cDNA A630038E17 gene		14|14 C2	GenBank	Mouse (clone RAD11) T-cell receptor rearranged delta-chain mRNA V-D-J-C region, 3 end.	100	13	1	1	FALSE	Mm.303179	eye| mammary gland| salivary gland| spinal cord| spleen| thymus| neonate| juvenile| adult	chr14	+	53559676	53560247	M37694	Q8CA13															17300024	8	1	main
17538549	Gm15097	434869	NM_001198987	-1.90557	5.12624	5.61241	4.68219	5.61241	4.68219	NM_001198987	predicted gene 15097		X F3|X	RefSeq	Mus musculus predicted gene 15097 (Gm15097), mRNA.	100	67	6	6	FALSE	Mm.347476	bone marrow| embryonic tissue	chrX	+	149784473	149826694	NM_001198987	L7MU67	GO:0008150	biological_process	no biological data available	GO:0005575	cellular_component	no biological data available	GO:0003674	molecular_function	no biological data available						17538549	9	3	main
17254037	Gm11419	102634309	XR_388912	-1.90266	3.7569	4.24946	3.32144	4.24946	3.32144	XR_388912	predicted gene 11419		11|11 49.76 cM	RefSeq	PREDICTED: Mus musculus predicted gene 11419 (Gm11419), transcript variant X13, ncRNA.	100	65	15	15	FALSE			chr11	+	81985406	81988769																	17254037	23	1	main
17348050	Gm24244		ENSMUST00000157317	-1.90063	3.65127	4.14378	3.2173	4.14378	3.2173	ENSMUST00000157317	predicted gene, 24244 [Source:MGI Symbol;Acc:MGI:5454021]			ENSEMBL	predicted gene, 24244 [gene_biotype:snoRNA transcript_biotype:snoRNA]	100	100	8	8	FALSE			chr17	-	91812491	91812620																	17348050	8	1	main
17535416	Magea4	17140	NM_020280	-1.89988	4.25702	4.74507	3.81916	4.74507	3.81916	NM_020280	melanoma antigen, family A, 4		X A7.3|X 37.2 cM	RefSeq	Mus musculus melanoma antigen, family A, 4 (Magea4), mRNA.	100	100	13	13	FALSE	Mm.377097		chrX	+	72222017	72222964	NM_020280	Q3SXV1	GO:0008150	biological_process	no biological data available	GO:0005634//GO:0005654//GO:0005737//GO:0005634//GO:0005654//GO:0005737	nucleus//nucleoplasm//cytoplasm//nucleus//nucleoplasm//cytoplasm	not recorded//not recorded//not recorded//////	GO:0003674	molecular_function	no biological data available						17535416	13	1	main
17299888	Trav16d-dv11	547329	OTTMUST00000133727	-1.89883	3.7926	4.28326	3.35815	4.28326	3.35815	OTTMUST00000133727	T cell receptor alpha variable 16D-DV11		14|14 C2	Havana transcript	T cell receptor alpha variable 16D-DV11[gene_biotype:TR_gene transcript_biotype:TR_gene]	100	100	9	9	FALSE	Mm.429464		chr14	+	53047287	53047821	ENSMUST00000103606	A0A075B617												Pfam	IPR013106	Immunoglobulin V-set domain	17299888	9	3	main
17432725	1700095A21Rik	67524	NR_045468	-1.89862	2.39732	2.904	1.97905	2.904	1.97905	NR_045468	RIKEN cDNA 1700095A21 gene			RefSeq	Mus musculus RIKEN cDNA 1700095A21 gene (1700095A21Rik), long non-coding RNA.	100	100	8	8	FALSE	Mm.444300	testis| adult	chr4	-	146519039	146546873																	17432725	8	1	main
17302546	Gm24280		ENSMUST00000104237	-1.89138	4.83167	5.31321	4.39377	5.31321	4.39377	ENSMUST00000104237	predicted gene, 24280 [Source:MGI Symbol;Acc:MGI:5454057]			ENSEMBL	predicted gene, 24280 [gene_biotype:snoRNA transcript_biotype:snoRNA]	100	100	10	10	FALSE			chr14	+	104971427	104971560																	17302546	10	1	main
17316157	Gm5803	545091	NM_001165971	-1.88511	3.55365	4.04028	3.12563	4.04028	3.12563	NM_001165971	predicted gene 5803		15|15 A2	RefSeq	Mus musculus predicted gene 5803 (Gm5803), mRNA.	100	100	8	8	FALSE	Mm.475598	molar	chr15	-	22713820	22714984																	17316157	8	1	main
17546570	Sly	382301	XM_011251337	-1.87829	2.97221	3.4615	2.55208	3.4615	2.55208	XM_011251337	Sycp3 like Y-linked		Y|Y C2	RefSeq	PREDICTED: Mus musculus Sycp3 like Y-linked (Sly), transcript variant X1, mRNA.	100	8	1	1	FALSE	Mm.304354		chrY	+	48857919	48882421	XM_011251337	Q810R0	GO:0007286//GO:0007338//GO:0007338//GO:0007530//GO:0010468//GO:0048515//GO:0048515	spermatid development//single fertilization//single fertilization//sex determination//regulation of gene expression//spermatid differentiation//spermatid differentiation	not recorded//inferred from genetic interaction//inferred from mutant phenotype//inferred from genetic interaction//inferred from genetic interaction//inferred from genetic interaction//inferred from mutant phenotype	GO:0005634//GO:0005737	nucleus//cytoplasm	inferred from direct assay//inferred from direct assay	GO:0005515	protein binding	inferred from physical interaction						17546570	13	3	main
17316274	Gm23327		ENSMUST00000157420	-1.87623	2.81195	3.30227	2.39443	3.30227	2.39443	ENSMUST00000157420	predicted gene, 23327 [Source:MGI Symbol;Acc:MGI:5453104]			ENSEMBL	predicted gene, 23327 [gene_biotype:snoRNA transcript_biotype:snoRNA]	100	100	8	8	FALSE			chr15	-	30004186	30004263																	17316274	8	3	main
17547263	Gm29249		ENSMUST00000189647	-1.87452	2.85353	3.34256	2.43604	3.34256	2.43604	ENSMUST00000189647	predicted gene 29249 [Source:MGI Symbol;Acc:MGI:5579955]			ENSEMBL	predicted gene 29249 [gene_biotype:unprocessed_pseudogene transcript_biotype:unprocessed_pseudogene]	100	100	9	9	FALSE			chrY	-	53638142	53638825																	17547263	9	3	main
17535418	Gm23461		ENSMUST00000083265	-1.86838	2.69359	3.18196	2.28017	3.18196	2.28017	ENSMUST00000083265	predicted gene, 23461 [Source:MGI Symbol;Acc:MGI:5453238]			ENSEMBL	predicted gene, 23461 [gene_biotype:snRNA transcript_biotype:snRNA]	100	100	9	9	FALSE			chrX	+	72611803	72611909																	17535418	9	3	main
17300131	Traj61	100124287	OTTMUST00000134503	-1.86682	4.82594	5.29719	4.39661	5.29719	4.39661	OTTMUST00000134503	T cell receptor alpha joining 61		14|14 C2	Havana transcript	T cell receptor alpha joining 61[gene_biotype:TR_pseudogene transcript_biotype:TR_pseudogene]	100	100	13	13	FALSE			chr14	+	54155005	54155076																	17300131	13	3	main
17366768	Gm24315		ENSMUST00000177835	-1.86537	3.77645	4.25286	3.3534	4.25286	3.3534	ENSMUST00000177835	predicted gene, 24315 [Source:MGI Symbol;Acc:MGI:5454092]			ENSEMBL	predicted gene, 24315 [gene_biotype:miRNA transcript_biotype:miRNA]	100	100	8	8	FALSE			chr2	+	10480165	10480291																	17366768	8	3	main
17330093	Gm25967		ENSMUST00000157168	-1.8637	3.99693	4.47116	3.57299	4.47116	3.57299	ENSMUST00000157168	predicted gene, 25967 [Source:MGI Symbol;Acc:MGI:5455744]			ENSEMBL	predicted gene, 25967 [gene_biotype:snoRNA transcript_biotype:snoRNA]	100	100	9	9	FALSE			chr16	-	35722087	35722233																	17330093	9	1	main
17481598	Olfr476	258926	NM_146924	-1.86254	3.57507	4.05174	3.15447	4.05174	3.15447	NM_146924	olfactory receptor 476		7|7 E3	RefSeq	Mus musculus olfactory receptor 476 (Olfr476), mRNA.	100	100	15	15	FALSE	Mm.357563		chr7	+	107967399	107968331	NM_146924	Q8R468	GO:0007165//GO:0007186//GO:0007608//GO:0050896//GO:0007186//GO:0007186//GO:0007608//GO:0050911//GO:0050911//GO:0007608	signal transduction//G-protein coupled receptor signaling pathway//sensory perception of smell//response to stimulus//G-protein coupled receptor signaling pathway//G-protein coupled receptor signaling pathway//sensory perception of smell//detection of chemical stimulus involved in sensory perception of smell//detection of chemical stimulus involved in sensory perception of smell//sensory percepti…	inferred from electronic annotation//not recorded//not recorded//inferred from electronic annotation////inferred from electronic annotation//////inferred from electronic annotation//inferred from electronic annotation	GO:0005886//GO:0005887//GO:0016020//GO:0016021//GO:0005887//GO:0016021//GO:0016021	plasma membrane//integral component of plasma membrane//membrane//integral component of membrane//integral component of plasma membrane//integral component of membrane//integral component of membrane	inferred from electronic annotation//not recorded//inferred from electronic annotation//not recorded////inferred from electronic annotation//	GO:0004871//GO:0004930//GO:0004984//GO:0005549//GO:0004930//GO:0004930//GO:0004984//GO:0004984//GO:0005549	signal transducer activity//G-protein coupled receptor activity//olfactory receptor activity//odorant binding//G-protein coupled receptor activity//G-protein coupled receptor activity//olfactory receptor activity//olfactory receptor activity//odorant binding	inferred from electronic annotation//not recorded//not recorded//not recorded////inferred from electronic annotation////inferred from electronic annotation//						17481598	15	1	main
17514300	Ccdc7a	74703	NM_001197041	-1.86107	3.14753	3.62733	2.7312	3.62733	2.7312	NM_001197041	coiled-coil domain containing 7A		8|8 E2	RefSeq	Mus musculus coiled-coil domain containing 7A (Ccdc7a), transcript variant 2, mRNA.	100	38	3	3	FALSE	Mm.196017	testis| adult	chr8	-	128980019	129065517	NM_001197041	Q9D541	GO:0008150	biological_process	no biological data available	GO:0005575	cellular_component	no biological data available	GO:0003674	molecular_function	no biological data available						17514300	8	1	main
17240098	Supt4b	100041294	NM_011509	-1.85738	3.74886	4.22201	3.32874	4.22201	3.32874	NM_011509	predicted gene 3258		10 A4|10 17.4 cM	RefSeq	Mus musculus predicted gene 3258 (Gm3258), mRNA.	100	100	8	8	FALSE	Mm.7821	brain| embryonic tissue| eye| heart| liver| mammary gland| muscle| pituitary gland| thymus| morula| fetus| juvenile| adult	chr10	-	31413726	31414435	NM_011509	Q9Z199	GO:0006351//GO:0006355//GO:0032786//GO:0008150	transcription, DNA-templated//regulation of transcription, DNA-templated//positive regulation of DNA-templated transcription, elongation//biological_process	inferred from electronic annotation//inferred from electronic annotation//inferred from electronic annotation//no biological data available	GO:0005634//GO:0005575//GO:0032044	nucleus//cellular_component//DSIF complex	inferred from electronic annotation//no biological data available//inferred from sequence or structural similarity	GO:0008270//GO:0046872//GO:0003674	zinc ion binding//metal ion binding//molecular_function	inferred from electronic annotation//inferred from electronic annotation//no biological data available						17240098	8	1	main
17402477	Mir302c	723835	NR_030404	-1.85678	2.90342	3.38394	2.49114	3.38394	2.49114	NR_030404	microRNA 302c		3|3	RefSeq	Mus musculus microRNA 302c (Mir302c), microRNA.	100	100	14	14	FALSE			chr3	+	127545363	127545430			GO:0030324	lung development	inferred from genetic interaction												17402477	14	1	main
17487635	Gm4567	100043645	NM_001037248	-1.85613	5.00028	5.46629	4.57399	5.46629	4.57399	NM_001037248	predicted gene 4567		7 A3|7	RefSeq	Mus musculus predicted gene 4567 (Gm4567), mRNA.	100	100	8	8	FALSE	Mm.422735	embryonic tissue| cleavage	chr7	-	22713598	22719710	NM_001037248	Q3UTA8	GO:0006468	protein phosphorylation	inferred from electronic annotation				GO:0000166//GO:0004672//GO:0005524	nucleotide binding//protein kinase activity//ATP binding	inferred from electronic annotation//inferred from electronic annotation//inferred from electronic annotation						17487635	8	3	main
17288068	Gm23855		ENSMUST00000158377	-1.85579	7.12435	7.58431	6.69228	7.58431	6.69228	ENSMUST00000158377	predicted gene, 23855 [Source:MGI Symbol;Acc:MGI:5453632]			ENSEMBL	predicted gene, 23855 [gene_biotype:snoRNA transcript_biotype:snoRNA]	100	100	13	13	FALSE			chr13	+	62384918	62385052																	17288068	13	3	main
17324354	Gm23715		ENSMUST00000157354	-1.85568	3.38178	3.85703	2.96508	3.85703	2.96508	ENSMUST00000157354	predicted gene, 23715 [Source:MGI Symbol;Acc:MGI:5453492]			ENSEMBL	predicted gene, 23715 [gene_biotype:snRNA transcript_biotype:snRNA]	100	100	14	14	FALSE			chr16	+	23046959	23047064																	17324354	14	1	main
17407461	Lce1h	67718	NM_026335	-1.85337	4.97514	5.44008	4.54993	5.44008	4.54993	NM_026335	late cornified envelope 1H		3|3 F1	RefSeq	Mus musculus late cornified envelope 1H (Lce1h), mRNA.	100	100	9	9	FALSE	Mm.23784	tongue| fetus| adult	chr3	-	92763215	92765065	NM_026335	Q9D6R3	GO:0018149//GO:0030216//GO:0008544//GO:0018149//GO:0030216	peptide cross-linking//keratinocyte differentiation//epidermis development//peptide cross-linking//keratinocyte differentiation	not recorded//not recorded//inferred from electronic annotation////	GO:0001533//GO:0005737//GO:0001533//GO:0005737	cornified envelope//cytoplasm//cornified envelope//cytoplasm	not recorded//not recorded////	GO:0005198//GO:0005198	structural molecule activity//structural molecule activity	not recorded//						17407461	9	3	main
17327262			NONMMUT027780	-1.85226	6.20504	6.6656	5.77631	6.6656	5.77631					NONCODE	Non-coding transcript identified by NONCODE: Linc	100	100	9	9	FALSE			chr16	+	93654324	93654601																	17327262	9	3	main
17291395				-1.85049	2.47089	2.95441	2.0665	2.95441	2.0665														chr13	-	25681676	25682017																	17291395	4	3	main
17274340	LOC102632102	102632102	XM_006515293	-1.8456	2.55405	3.03407	2.14998	3.03407	2.14998	XM_006515293	zinc finger protein 69-like			RefSeq	PREDICTED: Mus musculus zinc finger protein 69-like (LOC102632102), transcript variant X5, mRNA.	100	25	3	3	FALSE			chr12	+	18186151	18192014																	17274340	12	1	main
17398018	Gm23500		ENSMUST00000157735	-1.84313	6.99908	7.45404	6.57188	7.45404	6.57188	ENSMUST00000157735	predicted gene, 23500 [Source:MGI Symbol;Acc:MGI:5453277]			ENSEMBL	predicted gene, 23500 [gene_biotype:snRNA transcript_biotype:snRNA]	100	100	10	10	FALSE			chr3	+	63770212	63770309																	17398018	10	1	main
17489503	Scgb2b7	100043836	NM_001198871	-1.83762	4.66699	5.1265	4.24866	5.1265	4.24866	NM_001198871	secretoglobin, family 2B, member 7		7 B1|7	RefSeq	Mus musculus secretoglobin, family 2B, member 7 (Scgb2b7), mRNA.	100	100	14	14	FALSE	Mm.296883	eye| prostate| skin| stomach| adult	chr7	-	31703779	31705757	NM_001198871	D3YYY1	GO:0008150	biological_process	no biological data available	GO:0005575//GO:0005615	cellular_component//extracellular space	no biological data available//inferred from electronic annotation	GO:0003674	molecular_function	no biological data available						17489503	14	3	main
17351082	Pde6a	225600	NM_146086	-1.83534	4.45627	4.91577	4.03972	4.91577	4.03972	NM_146086	phosphodiesterase 6A, cGMP-specific, rod, alpha		18 E1|18 34.41 cM	RefSeq	Mus musculus phosphodiesterase 6A, cGMP-specific, rod, alpha (Pde6a), mRNA.	100	95	18	18	FALSE	Mm.391106	eye| thymus| neonate| adult	chr18	+	61220482	61289924	NM_146086	P27664	GO:0007165//GO:0007601//GO:0045494//GO:0046037//GO:0050896//GO:0051480//GO:0060041//GO:0046037//GO:0051480//GO:0046037//GO:0051480	signal transduction//visual perception//photoreceptor cell maintenance//GMP metabolic process//response to stimulus//cytosolic calcium ion homeostasis//retina development in camera-type eye//GMP metabolic process//cytosolic calcium ion homeostasis//GMP metabolic process//cytosolic calcium ion homeostasis	inferred from electronic annotation//inferred from electronic annotation//inferred from mutant phenotype//not recorded//inferred from electronic annotation//not recorded//inferred from mutant phenotype//////inferred from electronic annotation//inferred from electronic annotation	GO:0005829//GO:0005886//GO:0016020//GO:0005829//GO:0005886//GO:0005829	cytosol//plasma membrane//membrane//cytosol//plasma membrane//cytosol	not recorded//inferred from electronic annotation//inferred from electronic annotation////traceable author statement//inferred from electronic annotation	GO:0004114//GO:0008081//GO:0016787//GO:0046872//GO:0047555//GO:0047555//GO:0047555	3',5'-cyclic-nucleotide phosphodiesterase activity//phosphoric diester hydrolase activity//hydrolase activity//metal ion binding//3',5'-cyclic-GMP phosphodiesterase activity//3',5'-cyclic-GMP phosphodiesterase activity//3',5'-cyclic-GMP phosphodiesterase activity	inferred from electronic annotation//inferred from electronic annotation//inferred from electronic annotation//inferred from electronic annotation//not recorded//inferred from electronic annotation//						17351082	19	1	main
17389287				-1.83506	3.58175	4.04634	3.17051	4.04634	3.17051														chr2	-	111844275	111852879																	17389287	10	1	main
17534591	Gm22612		ENSMUST00000158293	-1.83394	4.8149	5.27221	4.39726	5.27221	4.39726	ENSMUST00000158293	predicted gene, 22612 [Source:MGI Symbol;Acc:MGI:5452389]			ENSEMBL	predicted gene, 22612 [gene_biotype:snRNA transcript_biotype:snRNA]	100	100	19	19	FALSE			chrX	+	48307043	48307143																	17534591	19	1	main
17537377	Gm24783		ENSMUST00000157639	-1.83393	3.95999	4.42155	3.54661	4.42155	3.54661	ENSMUST00000157639	predicted gene, 24783 [Source:MGI Symbol;Acc:MGI:5454560]			ENSEMBL	predicted gene, 24783 [gene_biotype:snRNA transcript_biotype:snRNA]	100	100	15	15	FALSE			chrX	+	121914560	121914659																	17537377	15	3	main
17493912	Art2b	11872	NM_019915	-1.8313	3.11832	3.58515	2.71228	3.58515	2.71228	NM_019915	ADP-ribosyltransferase 2b		7 E3|7 54.61 cM	RefSeq	Mus musculus ADP-ribosyltransferase 2b (Art2b), mRNA.	100	100	10	10	FALSE	Mm.57008		chr7	-	101578860	101581161	NM_019915	O35975	GO:0006471//GO:0018120//GO:0019677	protein ADP-ribosylation//peptidyl-arginine ADP-ribosylation//NAD catabolic process	inferred from electronic annotation//inferred from direct assay//inferred from direct assay	GO:0005886//GO:0016020//GO:0019897//GO:0031225//GO:0031362//GO:0046658//GO:0016020	plasma membrane//membrane//extrinsic component of plasma membrane//anchored component of membrane//anchored component of external side of plasma membrane//anchored component of plasma membrane//membrane	inferred from electronic annotation//traceable author statement//traceable author statement//inferred from electronic annotation//inferred from direct assay//not recorded//inferred from electronic annotation	GO:0003956//GO:0003956//GO:0016740//GO:0016757//GO:0016798//GO:0003956	NAD(P)+-protein-arginine ADP-ribosyltransferase activity//NAD(P)+-protein-arginine ADP-ribosyltransferase activity//transferase activity//transferase activity, transferring glycosyl groups//hydrolase activity, acting on glycosyl bonds//NAD(P)+-protein-arginine ADP-ribosyltransferase activity	inferred from direct assay//not recorded//inferred from electronic annotation//inferred from electronic annotation//inferred from direct assay//inferred from electronic annotation						17493912	10	1	main
17297445	7330404K18Rik		ENSMUST00000125558	-1.83064	3.86178	4.32251	3.45016	4.32251	3.45016	ENSMUST00000125558	RIKEN cDNA 7330404K18 gene [Source:MGI Symbol;Acc:MGI:1925395]			ENSEMBL	RIKEN cDNA 7330404K18 gene [gene_biotype:antisense transcript_biotype:antisense]	100	100	15	15	FALSE			chr14	+	20398359	20398930																	17297445	15	1	main
17473650	Aurkc	20871	NM_001080965	-1.83034	5.81205	6.26444	5.39233	6.26444	5.39233	NM_001080965	aurora kinase C		7 4.06 cM|7 A2-A3	RefSeq	Mus musculus aurora kinase C (Aurkc), transcript variant 1, mRNA.	100	20	2	2	FALSE	Mm.261572	embryonic tissue| fertilized ovum| ovary|oocyte| unfertilized ovum| zygote| adult	chr7	+	6995385	7003091	NM_001080965	O88445	GO:0006468//GO:0007052//GO:0032465//GO:0000910//GO:0006468//GO:0006468//GO:0007049//GO:0007067//GO:0007283//GO:0016310//GO:0048599//GO:0051255//GO:0051301//GO:0051321	protein phosphorylation//mitotic spindle organization//regulation of cytokinesis//cytokinesis//protein phosphorylation//protein phosphorylation//cell cycle//mitotic nuclear division//spermatogenesis//phosphorylation//oocyte development//spindle midzone assembly//cell division//meiotic cell cycle	not recorded//not recorded//not recorded//inferred from electronic annotation//inferred from electronic annotation//inferred from sequence or structural similarity//inferred from electronic annotation//inferred from electronic annotation//inferred from electronic annotation//inferred from electronic annotation//inferred from electronic annotation//inferred from electronic annotation//inferred fro…	GO:0000775//GO:0000780//GO:0000793//GO:0005876//GO:0030496//GO:0031616//GO:0032133//GO:0051233//GO:0000775//GO:0000793//GO:0005634//GO:0005694//GO:0005737//GO:0005819//GO:0005856//GO:0030496//GO:0032133//GO:0051233//GO:0000793//GO:0030496//GO:0051233	chromosome, centromeric region//condensed nuclear chromosome, centromeric region//condensed chromosome//spindle microtubule//midbody//spindle pole centrosome//chromosome passenger complex//spindle midzone//chromosome, centromeric region//condensed chromosome//nucleus//chromosome//cytoplasm//spindle//cytoskeleton//midbody//chromosome passenger complex//spindle midzone//condensed chromosome//midbod…	inferred from direct assay//not recorded//not recorded//not recorded//not recorded//not recorded//not recorded//not recorded//inferred from electronic annotation//inferred from sequence or structural similarity//inferred from electronic annotation//inferred from electronic annotation//inferred from electronic annotation//inferred from electronic annotation//inferred from electronic annotation//in…	GO:0004672//GO:0004712//GO:0035174//GO:0000166//GO:0004672//GO:0004672//GO:0004674//GO:0005524//GO:0016301//GO:0016740	protein kinase activity//protein serine/threonine/tyrosine kinase activity//histone serine kinase activity//nucleotide binding//protein kinase activity//protein kinase activity//protein serine/threonine kinase activity//ATP binding//kinase activity//transferase activity	not recorded//not recorded//not recorded//inferred from electronic annotation//inferred from electronic annotation//inferred from sequence or structural similarity//inferred from electronic annotation//inferred from electronic annotation//inferred from electronic annotation//inferred from electronic annotation						17473650	10	1	main
17326206			NONMMUT026911	-1.82603	3.95354	4.41168	3.54297	4.41168	3.54297					NONCODE	Non-coding transcript identified by NONCODE	100	100	9	9	FALSE			chr16	+	51744027	51744089																	17326206	9	3	main
17293318	BC051665	218275	NM_199148	-1.8243	4.17693	4.63305	3.76571	4.63305	3.76571	NM_199148	cDNA sequence BC051665		13|13 B2	RefSeq	Mus musculus cDNA sequence BC051665 (BC051665), mRNA.	100	100	8	8	FALSE	Mm.222427	embryonic tissue| blastocyst	chr13	-	60781887	60786364	NM_199148	Q80X23	GO:0051603//GO:0006508//GO:0051603	proteolysis involved in cellular protein catabolic process//proteolysis//proteolysis involved in cellular protein catabolic process	not recorded//inferred from electronic annotation//	GO:0005615//GO:0005764//GO:0005615//GO:0005764	extracellular space//lysosome//extracellular space//lysosome	not recorded//not recorded////	GO:0004197//GO:0004197//GO:0008233//GO:0008234//GO:0016787	cysteine-type endopeptidase activity//cysteine-type endopeptidase activity//peptidase activity//cysteine-type peptidase activity//hydrolase activity	not recorded////inferred from electronic annotation//inferred from electronic annotation//inferred from electronic annotation						17293318	8	1	main
17338615	Gm22654		ENSMUST00000157874	-1.82037	3.12457	3.58642	2.72219	3.58642	2.72219	ENSMUST00000157874	predicted gene, 22654 [Source:MGI Symbol;Acc:MGI:5452431]			ENSEMBL	predicted gene, 22654 [gene_biotype:snRNA transcript_biotype:snRNA]	100	100	9	9	FALSE			chr17	+	55661637	55661741																	17338615	9	3	main
17411937	Gm24908		ENSMUST00000157294	-1.82037	2.99794	3.46104	2.59681	3.46104	2.59681	ENSMUST00000157294	predicted gene, 24908 [Source:MGI Symbol;Acc:MGI:5454685]			ENSEMBL	predicted gene, 24908 [gene_biotype:snoRNA transcript_biotype:snoRNA]	100	100	15	15	FALSE			chr4	+	14239618	14239744																	17411937	15	1	main
17466395	Gm24611		ENSMUST00000083272	-1.82036	3.36586	3.82559	2.96137	3.82559	2.96137	ENSMUST00000083272	predicted gene, 24611 [Source:MGI Symbol;Acc:MGI:5454388]			ENSEMBL	predicted gene, 24611 [gene_biotype:snRNA transcript_biotype:snRNA]	100	100	9	9	FALSE			chr6	-	42337677	42337783																	17466395	9	3	main
17344642	H2-T10	15024	NR_046286	-1.81605	5.0285	5.47729	4.61649	5.47729	4.61649	NR_046286	histocompatibility 2, T region locus 10		17 B1|17 18.93 cM	RefSeq	Mus musculus histocompatibility 2, T region locus 10 (H2-T10), transcript variant 1, non-coding, non-coding RNA.	100	100	8	8	FALSE	Mm.426031	blood| bone marrow| brain| embryonic tissue| intestine| kidney| lung| mammary gland| salivary gland| skin| thymus| organogenesis| neonate| juvenile| adult	chr17	-	36115871	36121444	NR_046286	Q8WLM9	GO:0002474//GO:0006955	antigen processing and presentation of peptide antigen via MHC class I//immune response	inferred from electronic annotation//inferred from electronic annotation	GO:0016020//GO:0016021//GO:0042612	membrane//integral component of membrane//MHC class I protein complex	inferred from electronic annotation//inferred from electronic annotation//inferred from electronic annotation	GO:0042605	peptide antigen binding	inferred from electronic annotation						17344642	8	1	main
17458952	Vmn1r14	113864	NM_053237	-1.81426	4.32712	4.77809	3.91871	4.77809	3.91871	NM_053237	vomeronasal 1 receptor 14		6|6 B3	RefSeq	Mus musculus vomeronasal 1 receptor 14 (Vmn1r14), mRNA.	100	100	9	9	FALSE	Mm.431974		chr6	+	57233439	57234350	NM_053237	H3BJ46	GO:0007606//GO:0007186	sensory perception of chemical stimulus//G-protein coupled receptor signaling pathway	traceable author statement//inferred from electronic annotation	GO:0005575//GO:0016020//GO:0016021	cellular_component//membrane//integral component of membrane	no biological data available//inferred from electronic annotation//inferred from electronic annotation	GO:0004872//GO:0016503	receptor activity//pheromone receptor activity	inferred from sequence or structural similarity//inferred from electronic annotation						17458952	9	1	main
17470625	Gm22946		ENSMUST00000158558	-1.81059	4.72279	5.17039	4.31393	5.17039	4.31393	ENSMUST00000158558	predicted gene, 22946 [Source:MGI Symbol;Acc:MGI:5452723]			ENSEMBL	predicted gene, 22946 [gene_biotype:snRNA transcript_biotype:snRNA]	100	100	10	10	FALSE			chr6	-	123195632	123195713																	17470625	10	3	main
17451618	LOC105246765	105246765	XR_878695	-1.80929	5.22971	5.67488	4.81946	5.67488	4.81946	XR_878695	uncharacterized LOC105246765			RefSeq	PREDICTED: Mus musculus uncharacterized LOC105246765 (LOC105246765), transcript variant X2, ncRNA.	100	100	12	12	FALSE			chr5	-	114842349	114842862																	17451618	12	1	main
17514961	Olfr869	258550	NM_146557	-1.80702	3.91122	4.36124	3.50763	4.36124	3.50763	NM_146557	olfactory receptor 869		9|9 A3	RefSeq	Mus musculus olfactory receptor 869 (Olfr869), mRNA.	100	100	10	10	FALSE	Mm.334988	olfactory mucosa| turbinate| adult	chr9	+	20129120	20138089	NM_146557	E9PX82	GO:0007186//GO:0007608//GO:0050911//GO:0007165//GO:0007186//GO:0007186//GO:0007608//GO:0007608//GO:0050896//GO:0050911	G-protein coupled receptor signaling pathway//sensory perception of smell//detection of chemical stimulus involved in sensory perception of smell//signal transduction//G-protein coupled receptor signaling pathway//G-protein coupled receptor signaling pathway//sensory perception of smell//sensory perception of smell//response to stimulus//detection of chemical stimulus involved in sensory percepti…	not recorded//not recorded//not recorded//inferred from electronic annotation////inferred from electronic annotation//inferred from electronic annotation////inferred from electronic annotation//	GO:0016021//GO:0005886//GO:0016020//GO:0016021//GO:0016021	integral component of membrane//plasma membrane//membrane//integral component of membrane//integral component of membrane	not recorded//inferred from electronic annotation//inferred from electronic annotation////inferred from electronic annotation	GO:0004984//GO:0004871//GO:0004930//GO:0004984//GO:0004984	olfactory receptor activity//signal transducer activity//G-protein coupled receptor activity//olfactory receptor activity//olfactory receptor activity	not recorded//inferred from electronic annotation//inferred from electronic annotation////inferred from electronic annotation						17514961	10	1	main
17291113	Vmn1r220	171271	NM_134237	-1.80672	3.32852	3.78244	2.92907	3.78244	2.92907	NM_134237	vomeronasal 1 receptor 220		13|13 A3.1	RefSeq	Mus musculus vomeronasal 1 receptor 220 (Vmn1r220), mRNA.	100	100	8	8	FALSE	Mm.377223		chr13	-	23183628	23184524	NM_134237	Q8R272	GO:0019236//GO:0007186	response to pheromone//G-protein coupled receptor signaling pathway	inferred from sequence or structural similarity//inferred from electronic annotation	GO:0005887//GO:0016020//GO:0016021	integral component of plasma membrane//membrane//integral component of membrane	inferred from sequence or structural similarity//inferred from electronic annotation//inferred from electronic annotation	GO:0005550//GO:0016503//GO:0016503	pheromone binding//pheromone receptor activity//pheromone receptor activity	inferred from sequence or structural similarity//inferred from sequence or structural similarity//inferred from electronic annotation						17291113	8	1	main
17387648	Olfr1045	259019	NM_147017	-1.806	3.94268	4.39207	3.53927	4.39207	3.53927	NM_147017	olfactory receptor 1045		2|2 E1	RefSeq	Mus musculus olfactory receptor 1045 (Olfr1045), mRNA.	100	100	13	13	FALSE	Mm.377791		chr2	-	86197803	86198750	NM_147017	Q7TR80	GO:0007186//GO:0007608//GO:0007165//GO:0007186//GO:0007186//GO:0007608//GO:0007608//GO:0050896//GO:0050911//GO:0050911	G-protein coupled receptor signaling pathway//sensory perception of smell//signal transduction//G-protein coupled receptor signaling pathway//G-protein coupled receptor signaling pathway//sensory perception of smell//sensory perception of smell//response to stimulus//detection of chemical stimulus involved in sensory perception of smell//detection of chemical stimulus involved in sensory percepti…	not recorded//not recorded//inferred from electronic annotation////inferred from electronic annotation////inferred from electronic annotation//inferred from electronic annotation////inferred from electronic annotation	GO:0005887//GO:0016021//GO:0005886//GO:0005887//GO:0016020//GO:0016021//GO:0016021	integral component of plasma membrane//integral component of membrane//plasma membrane//integral component of plasma membrane//membrane//integral component of membrane//integral component of membrane	not recorded//not recorded//inferred from electronic annotation////inferred from electronic annotation//inferred from electronic annotation//	GO:0004930//GO:0004984//GO:0005549//GO:0004871//GO:0004930//GO:0004930//GO:0004984//GO:0004984//GO:0005549	G-protein coupled receptor activity//olfactory receptor activity//odorant binding//signal transducer activity//G-protein coupled receptor activity//G-protein coupled receptor activity//olfactory receptor activity//olfactory receptor activity//odorant binding	not recorded//not recorded//not recorded//inferred from electronic annotation////inferred from electronic annotation////inferred from electronic annotation//						17387648	13	1	main
17404371	Gm26354		ENSMUST00000158221	-1.80488	3.07371	3.52903	2.67713	3.52903	2.67713	ENSMUST00000158221	predicted gene, 26354 [Source:MGI Symbol;Acc:MGI:5456131]			ENSEMBL	predicted gene, 26354 [gene_biotype:snoRNA transcript_biotype:snoRNA]	100	100	13	13	FALSE			chr3	-	22409923	22410051																	17404371	13	1	main
17257327			NONMMUT012306	-1.80389	4.01166	4.45972	3.60861	4.45972	3.60861					NONCODE	Non-coding transcript identified by NONCODE	100	100	9	9	FALSE			chr11	+	105141214	105141309																	17257327	9	1	main
17412636	Gm22010		ENSMUST00000158789	-1.79851	4.43405	4.87762	4.03082	4.87762	4.03082	ENSMUST00000158789	predicted gene, 22010 [Source:MGI Symbol;Acc:MGI:5451787]			ENSEMBL	predicted gene, 22010 [gene_biotype:snoRNA transcript_biotype:snoRNA]	100	100	12	12	FALSE			chr4	+	34006306	34006392																	17412636	12	1	main
17330861	Gm5407		ENSMUST00000080694	-1.79673	4.81788	5.25907	4.4137	5.25907	4.4137	ENSMUST00000080694	predicted gene 5407 [Source:MGI Symbol;Acc:MGI:3644612]			ENSEMBL	predicted gene 5407 [gene_biotype:protein_coding transcript_biotype:protein_coding]	100	100	10	10	FALSE			chr16	-	49296648	49297394	ENSMUST00000080694	E9Q7Q1	GO:0006508//GO:0016926	proteolysis//protein desumoylation	inferred from electronic annotation//	GO:0005634	nucleus		GO:0008234//GO:0004175//GO:0016929	cysteine-type peptidase activity//endopeptidase activity//SUMO-specific protease activity	inferred from electronic annotation////			Pfam	IPR003653	Ulp1 protease family, C-terminal catalytic domain	17330861	10	1	main
17267011	Gm11437	628813	NM_001037932	-1.79614	5.36095	5.80002	4.95512	5.80002	4.95512	NM_001037932	predicted gene 11437		11|11 C	RefSeq	Mus musculus predicted gene 11437 (Gm11437), mRNA.	100	100	19	19	FALSE	Mm.390389		chr11	-	84148351	84167476	NM_001037932	Q5QR91	GO:0008150	biological_process	no biological data available	GO:0016020//GO:0016021//GO:0005575	membrane//integral component of membrane//cellular_component	inferred from electronic annotation//inferred from electronic annotation//no biological data available	GO:0003674	molecular_function	no biological data available						17267011	19	1	main
17534372	Cypt15	78631	NM_001177380	-1.79546	2.73934	3.19386	2.34951	3.19386	2.34951	NM_001177380	cysteine-rich perinuclear theca 15		X|X A3.3	RefSeq	Mus musculus cysteine-rich perinuclear theca 15 (Cypt15), mRNA.	100	100	8	8	FALSE	Mm.243738	testis| adult	chrX	+	39346266	39346963	NM_001177380	B1AXS0	GO:0008150	biological_process	no biological data available	GO:0005575	cellular_component	no biological data available	GO:0003674	molecular_function	no biological data available						17534372	8	3	main
17238528				-1.79488	5.61531	6.05309	5.2092	6.05309	5.2092														chr10	+	128615356	128616621																	17238528	9	1	main
17250468	Gm26837		ENSMUST00000180821	-1.79487	5.101	5.54036	4.69648	5.54036	4.69648	ENSMUST00000180821	predicted gene, 26837 [Source:MGI Symbol;Acc:MGI:5477331]			ENSEMBL	predicted gene, 26837 [gene_biotype:lincRNA transcript_biotype:lincRNA]	100	100	9	9	FALSE			chr11	+	60573527	60633113																	17250468	9	1	main
17221184	Gm22607		ENSMUST00000158291	-1.79483	3.71736	4.16315	3.3193	4.16315	3.3193	ENSMUST00000158291	predicted gene, 22607 [Source:MGI Symbol;Acc:MGI:5452384]			ENSEMBL	predicted gene, 22607 [gene_biotype:snRNA transcript_biotype:snRNA]	100	100	8	8	FALSE			chr1	-	9834498	9834602																	17221184	8	1	main
17540171	Gm25728		ENSMUST00000104525	-1.79446	2.6467	3.10187	2.25832	3.10187	2.25832	ENSMUST00000104525	predicted gene, 25728 [Source:MGI Symbol;Acc:MGI:5455505]			ENSEMBL	predicted gene, 25728 [gene_biotype:snRNA transcript_biotype:snRNA]	100	100	11	11	FALSE			chrX	-	9532511	9532669																	17540171	11	3	main
17533454	Gm25246		ENSMUST00000175476	-1.78942	7.14818	7.58024	6.74075	7.58024	6.74075	ENSMUST00000175476	predicted gene, 25246 [Source:MGI Symbol;Acc:MGI:5455023]			ENSEMBL	predicted gene, 25246 [gene_biotype:miRNA transcript_biotype:miRNA]	100	100	6	6	FALSE			chrX	+	13653381	13653449																	17533454	6	3	main
17307548	Gm23816		ENSMUST00000179617	-1.7871	5.64838	6.0827	5.24508	6.0827	5.24508	ENSMUST00000179617	predicted gene, 23816 [Source:MGI Symbol;Acc:MGI:5453593]			ENSEMBL	predicted gene, 23816 [gene_biotype:snoRNA transcript_biotype:snoRNA]	100	100	8	8	FALSE			chr14	-	62634962	62635093																	17307548	8	3	main
17218040	Gm25663		ENSMUST00000157698	-1.78695	6.25564	6.68839	5.85089	6.68839	5.85089	ENSMUST00000157698	predicted gene, 25663 [Source:MGI Symbol;Acc:MGI:5455440]			ENSEMBL	predicted gene, 25663 [gene_biotype:snoRNA transcript_biotype:snoRNA]	100	100	10	10	FALSE			chr1	+	143778928	143779062																	17218040	10	1	main
17280184	Zfp125	22651	AJ005350	-1.77935	3.98219	4.4195	3.58815	4.4195	3.58815	AJ005350	zinc finger protein 125		12|12 8.28 cM	GenBank	Mus musculus of ZT2 gene encoding zinc finger protein 125.	100	100	15	15	FALSE	Mm.442631		chr12	-	20899822	20900867	AJ005350	O89005	GO:0008150	biological_process	no biological data available	GO:0005575	cellular_component	no biological data available	GO:0003674//GO:0003676//GO:0046872	molecular_function//nucleic acid binding//metal ion binding	no biological data available//inferred from electronic annotation//inferred from electronic annotation						17280184	15	1	main
17489518	Scgb2b12	668379	NM_001281508	-1.7785	2.93674	3.38129	2.55063	3.38129	2.55063	NM_001281508	secretoglobin, family 2B, member 12		7|7 B1	RefSeq	Mus musculus secretoglobin, family 2B, member 12 (Scgb2b12), mRNA.	100	100	9	9	FALSE			chr7	-	32325286	32327229	NM_001281508	S4R2L0	GO:0008150	biological_process	no biological data available	GO:0005575//GO:0005615	cellular_component//extracellular space	no biological data available//inferred from electronic annotation	GO:0003674	molecular_function	no biological data available						17489518	9	3	main
17441768	Oas1f	243262	NM_145153	-1.77761	4.41975	4.85416	4.02422	4.85416	4.02422	NM_145153	2-5 oligoadenylate synthetase 1F		5 F|5 60.64 cM	RefSeq	Mus musculus 2-5 oligoadenylate synthetase 1F (Oas1f), mRNA.	100	100	18	18	FALSE	Mm.105369	ovary| skin| vagina|oocyte| adult	chr5	+	120847367	120857986	NM_145153	Q14AZ4	GO:0006955//GO:0008150//GO:0008152//GO:0051607	immune response//biological_process//metabolic process//defense response to virus	inferred from electronic annotation//no biological data available//inferred from electronic annotation//inferred from electronic annotation	GO:0005575	cellular_component	no biological data available	GO:0003674//GO:0003723//GO:0003725//GO:0005524//GO:0016740	molecular_function//RNA binding//double-stranded RNA binding//ATP binding//transferase activity	no biological data available//inferred from electronic annotation//inferred from electronic annotation//inferred from electronic annotation//inferred from electronic annotation						17441768	18	1	main
17284484	Ighg	380794	AB097847	-1.77702	3.02137	3.46443	2.63497	3.46443	2.63497	AB097847	Immunoglobulin heavy chain (gamma polypeptide)		12|12 F2	GenBank	Mus musculus mRNA for immunoglobulin gamma-2a heavy chain, complete cds, anti-malathion monoclonal antibody MLT2-23.	100	64	7	7	FALSE	Mm.342177	bladder| blood| bone| bone marrow| brain| embryonic tissue| fertilized ovum| heart| inner ear| intestine| joint| kidney| liver| lung| lymph node| mammary gland| muscle| ovary| oviduct| pancreas| salivary gland| skin| spinal cord| spleen| stomach| thymus| thyroid| vagina|oocyte| zygote| cleavage| morula| fetus| neonate| juvenile| adult	chr12	-	114322374	114322801	AB097847	P01863	GO:0006898//GO:0006910//GO:0006911//GO:0006958//GO:0038095//GO:0038096//GO:0042742//GO:0045087//GO:0050853//GO:0050871//GO:0006898//GO:0006910//GO:0006911//GO:0006958//GO:0038095//GO:0038096//GO:0042742//GO:0045087//GO:0050853//GO:0050871//GO:0000187//GO:0002455//GO:0016064//GO:0019882//GO:0030890//GO:0043410//GO:0045022//GO:0045807//GO:0050731//GO:0050829//GO:0050853//GO:0050871//GO:0008150	receptor-mediated endocytosis//phagocytosis, recognition//phagocytosis, engulfment//complement activation, classical pathway//Fc-epsilon receptor signaling pathway//Fc-gamma receptor signaling pathway involved in phagocytosis//defense response to bacterium//innate immune response//B cell receptor signaling pathway//positive regulation of B cell activation//receptor-mediated endocytosis//phagocyto…	not recorded//not recorded//not recorded//not recorded//not recorded//not recorded//not recorded//not recorded//not recorded//not recorded//////////////////////inferred from direct assay//inferred from direct assay//inferred from direct assay//inferred from direct assay//inferred from direct assay//inferred from direct assay//inferred from direct assay//inferred from direct assay//inferred from d…	GO:0009897//GO:0042571//GO:0072562//GO:0009897//GO:0042571//GO:0072562//GO:0005576//GO:0005615//GO:0005886//GO:0005886//GO:0009897//GO:0016020//GO:0016021//GO:0019815//GO:0042571//GO:0048471//GO:0005575	external side of plasma membrane//immunoglobulin complex, circulating//blood microparticle//external side of plasma membrane//immunoglobulin complex, circulating//blood microparticle//extracellular region//extracellular space//plasma membrane//plasma membrane//external side of plasma membrane//membrane//integral component of membrane//B cell receptor complex//immunoglobulin complex, circulating//…	not recorded//not recorded//not recorded////////inferred from electronic annotation//inferred from direct assay//inferred from electronic annotation//traceable author statement//inferred from direct assay//inferred from electronic annotation//inferred from electronic annotation//inferred from direct assay//inferred from direct assay//inferred from direct assay//no biological data available	GO:0003823//GO:0034987//GO:0003823//GO:0003823//GO:0003823//GO:0004888//GO:0005515//GO:0042802	antigen binding//immunoglobulin receptor binding//antigen binding//antigen binding//antigen binding//transmembrane signaling receptor activity//protein binding//identical protein binding	not recorded//inferred from physical interaction////inferred from electronic annotation//inferred from direct assay//inferred from direct assay//inferred from physical interaction//inferred from physical interaction						17284484	11	1	main
17457792	Trbj2-2	100125256	OTTMUST00000129895	-1.77702	4.37952	4.81384	3.98438	4.81384	3.98438	OTTMUST00000129895	T cell receptor beta joining 2-2		6 19.7 cM|6 B1	Havana transcript	T cell receptor beta joining 2-2[gene_biotype:TR_gene transcript_biotype:TR_gene]	100	100	13	13	FALSE			chr6	+	41542957	41543007	ENSMUST00000103294	A0A0A6YX08															17457792	13	1	main
17487572	Vmn1r129	621510	NM_001166725	-1.77702	2.97598	3.41947	2.59001	3.41947	2.59001	NM_001166725	vomeronasal 1 receptor 129		7|7 A3	RefSeq	Mus musculus vomeronasal 1 receptor 129 (Vmn1r129), mRNA.	100	100	11	11	FALSE	Mm.480271		chr7	-	21360368	21361291	NM_001166725	E9QA94	GO:0007186//GO:0008150	G-protein coupled receptor signaling pathway//biological_process	inferred from electronic annotation//no biological data available	GO:0005575//GO:0016020//GO:0016021	cellular_component//membrane//integral component of membrane	no biological data available//inferred from electronic annotation//inferred from electronic annotation	GO:0003674//GO:0016503	molecular_function//pheromone receptor activity	no biological data available//inferred from electronic annotation						17487572	11	3	main
17481630	Olfr508	258769	NM_146773	-1.77405	3.71847	4.15492	3.32787	4.15492	3.32787	NM_146773	olfactory receptor 508		7|7 E3	RefSeq	Mus musculus olfactory receptor 508 (Olfr508), mRNA.	100	100	10	10	FALSE	Mm.223200	turbinate| adult	chr7	+	108629994	108630926	NM_146773	A1L3R2	GO:0007165//GO:0007186//GO:0007608//GO:0050896//GO:0007186//GO:0007186//GO:0007608//GO:0007608//GO:0050911//GO:0050911	signal transduction//G-protein coupled receptor signaling pathway//sensory perception of smell//response to stimulus//G-protein coupled receptor signaling pathway//G-protein coupled receptor signaling pathway//sensory perception of smell//sensory perception of smell//detection of chemical stimulus involved in sensory perception of smell//detection of chemical stimulus involved in sensory percepti…	inferred from electronic annotation//not recorded//not recorded//inferred from electronic annotation////inferred from electronic annotation////inferred from electronic annotation////inferred from electronic annotation	GO:0005886//GO:0005887//GO:0016020//GO:0016021//GO:0005887//GO:0016021//GO:0016021	plasma membrane//integral component of plasma membrane//membrane//integral component of membrane//integral component of plasma membrane//integral component of membrane//integral component of membrane	inferred from electronic annotation//not recorded//inferred from electronic annotation//not recorded////inferred from electronic annotation//	GO:0004871//GO:0004930//GO:0004984//GO:0005549//GO:0004930//GO:0004930//GO:0004984//GO:0004984//GO:0005549	signal transducer activity//G-protein coupled receptor activity//olfactory receptor activity//odorant binding//G-protein coupled receptor activity//G-protein coupled receptor activity//olfactory receptor activity//olfactory receptor activity//odorant binding	inferred from electronic annotation//not recorded//not recorded//not recorded////inferred from electronic annotation////inferred from electronic annotation//						17481630	10	1	main
17275704	Gm22973		ENSMUST00000083298	-1.77381	3.17544	3.61566	2.78881	3.61566	2.78881	ENSMUST00000083298	predicted gene, 22973 [Source:MGI Symbol;Acc:MGI:5452750]			ENSEMBL	predicted gene, 22973 [gene_biotype:snRNA transcript_biotype:snRNA]	100	100	6	6	FALSE			chr12	+	59040335	59040525																	17275704	6	3	main
17298014	Hesx1	15209	NM_010420	-1.77146	3.7777	4.21262	3.38768	4.21262	3.38768	NM_010420	homeobox gene expressed in ES cells		14|14 A3-B	RefSeq	Mus musculus homeobox gene expressed in ES cells (Hesx1), mRNA.	100	100	27	27	FALSE	Mm.4802		chr14	+	27000362	27002663	NM_010420	Q61658	GO:0006351//GO:0006355//GO:0007275//GO:0007420//GO:0030916//GO:0043584//GO:0045892//GO:0048853	transcription, DNA-templated//regulation of transcription, DNA-templated//multicellular organismal development//brain development//otic vesicle formation//nose development//negative regulation of transcription, DNA-templated//forebrain morphogenesis	inferred from electronic annotation//inferred from electronic annotation//inferred from electronic annotation//inferred from mutant phenotype//inferred from mutant phenotype//inferred from mutant phenotype//inferred from direct assay//inferred from mutant phenotype	GO:0005634//GO:0005634	nucleus//nucleus	inferred from direct assay//inferred from electronic annotation	GO:0003677//GO:0003682//GO:0005515//GO:0008022//GO:0008134//GO:0043565//GO:0047485	DNA binding//chromatin binding//protein binding//protein C-terminus binding//transcription factor binding//sequence-specific DNA binding//protein N-terminus binding	inferred from electronic annotation//inferred from direct assay//inferred from physical interaction//inferred from physical interaction//non-traceable author statement//inferred from electronic annotation//inferred from physical interaction						17298014	27	1	main
17531288	Fbxw21	320082	NM_177069	-1.77146	3.84875	4.28326	3.45832	4.28326	3.45832	NM_177069	F-box and WD-40 domain protein 21		9|9 F2	RefSeq	Mus musculus F-box and WD-40 domain protein 21 (Fbxw21), mRNA.	100	78	7	7	FALSE	Mm.188028	embryonic tissue| fertilized ovum| ovary|oocyte| unfertilized ovum| zygote| morula| adult	chr9	-	109139454	109162041	NM_177069	Q8BI38	GO:0008150	biological_process	no biological data available	GO:0005575	cellular_component	no biological data available	GO:0003674	molecular_function	no biological data available						17531288	9	1	main
17260933	4932414J04Rik	237694	NR_028259	-1.77125	3.86449	4.29882	3.47405	4.29882	3.47405	NR_028259	RIKEN cDNA 4932414J04 gene		11|11 A3.1	RefSeq	Mus musculus RIKEN cDNA 4932414J04 gene (4932414J04Rik), long non-coding RNA.	100	94	17	17	FALSE	Mm.72926	testis| adult	chr11	-	21494730	21511180	NR_028259	Q8C0R4	GO:0006468	protein phosphorylation	inferred from electronic annotation	GO:0016020//GO:0016021	membrane//integral component of membrane	inferred from electronic annotation//inferred from electronic annotation	GO:0004672//GO:0005524	protein kinase activity//ATP binding	inferred from electronic annotation//inferred from electronic annotation						17260933	18	1	main
17231356	Gm24482		ENSMUST00000117005	-1.77052	2.29852	2.74725	1.92308	2.74725	1.92308	ENSMUST00000117005	predicted gene, 24482 [Source:MGI Symbol;Acc:MGI:5454259]			ENSEMBL	predicted gene, 24482 [gene_biotype:miRNA transcript_biotype:miRNA]	100	100	4	4	FALSE			chr10	+	3425023	3425115																	17231356	4	3	main
17300316	Psmb11	73902	NM_175204	-1.76694	5.18149	5.60836	4.78711	5.60836	4.78711	NM_175204	proteasome (prosome, macropain) subunit, beta type, 11	https://www.genecards.org/cgi-bin/carddisp.pl?gene=PSMB11&keywords=Psmb11	14|14 C3	RefSeq	Mus musculus proteasome (prosome, macropain) subunit, beta type, 11 (Psmb11), mRNA.	100	100	22	22	FALSE	Mm.32009	embryonic tissue| thymus| morula| neonate| juvenile| adult	chr14	+	54625310	54629556	NM_175204	Q8BG41	GO:0006508//GO:0010499//GO:0043161//GO:0051603//GO:0010499//GO:0043161	proteolysis//proteasomal ubiquitin-independent protein catabolic process//proteasome-mediated ubiquitin-dependent protein catabolic process//proteolysis involved in cellular protein catabolic process//proteasomal ubiquitin-independent protein catabolic process//proteasome-mediated ubiquitin-dependent protein catabolic process	inferred from electronic annotation//not recorded//not recorded//inferred from electronic annotation////	GO:0000502//GO:0005634//GO:0005737//GO:0005839//GO:0005737//GO:0005737//GO:0005829//GO:0005839//GO:0005839	proteasome complex//nucleus//cytoplasm//proteasome core complex//cytoplasm//cytoplasm//cytosol//proteasome core complex//proteasome core complex	inferred from electronic annotation//inferred from electronic annotation//not recorded//not recorded////inferred from electronic annotation//traceable author statement////inferred from electronic annotation	GO:0004175//GO:0004298//GO:0008233//GO:0016787//GO:0004175//GO:0004175	endopeptidase activity//threonine-type endopeptidase activity//peptidase activity//hydrolase activity//endopeptidase activity//endopeptidase activity	not recorded//inferred from electronic annotation//inferred from electronic annotation//inferred from electronic annotation////inferred from electronic annotation						17300316	22	1	main
17317167	Has2	15117	NM_008216	-1.76598	5.5152	5.94067	5.1202	5.94067	5.1202	NM_008216	hyaluronan synthase 2		15 D1|15 23.31 cM	RefSeq	Mus musculus hyaluronan synthase 2 (Has2), mRNA.	100	100	21	21	FALSE	Mm.5148	brain| connective tissue| embryonic tissue| eye| liver| lung| mammary gland| pancreas| spleen| stomach| thymus| organogenesis| fetus| neonate| juvenile| adult	chr15	-	56665627	56694546	NM_008216	P70312	GO:0001570//GO:0007155//GO:0008284//GO:0010838//GO:0014911//GO:0030212//GO:0030213//GO:0030213//GO:0030335//GO:0036120//GO:0036302//GO:0045226//GO:0051549//GO:0060349//GO:0085029//GO:0090500//GO:1900026//GO:1900127//GO:1900625//GO:0001822//GO:0007155//GO:0008284//GO:0008284//GO:0010838//GO:0014911//GO:0030213//GO:0030213//GO:0030213//GO:0030335//GO:0030335//GO:0035810//GO:0035810//GO:0036120//GO:…	vasculogenesis//cell adhesion//positive regulation of cell proliferation//positive regulation of keratinocyte proliferation//positive regulation of smooth muscle cell migration//hyaluronan metabolic process//hyaluronan biosynthetic process//hyaluronan biosynthetic process//positive regulation of cell migration//cellular response to platelet-derived growth factor stimulus//atrioventricular canal d…	inferred from mutant phenotype//not recorded//not recorded//not recorded//not recorded//inferred from mutant phenotype//inferred from mutant phenotype//not recorded//not recorded//not recorded//inferred from mutant phenotype//inferred from direct assay//not recorded//inferred from mutant phenotype//inferred from direct assay//inferred from mutant phenotype//not recorded//not recorded//not recorde…	GO:0005737//GO:0005887//GO:0016020//GO:0016021//GO:0005887//GO:0005887	cytoplasm//integral component of plasma membrane//membrane//integral component of membrane//integral component of plasma membrane//integral component of plasma membrane	inferred from direct assay//not recorded//inferred from electronic annotation//inferred from electronic annotation////inferred from electronic annotation	GO:0016740//GO:0016757//GO:0050501//GO:0050501//GO:0050501//GO:0050501//GO:0050501	transferase activity//transferase activity, transferring glycosyl groups//hyaluronan synthase activity//hyaluronan synthase activity//hyaluronan synthase activity//hyaluronan synthase activity//hyaluronan synthase activity	inferred from electronic annotation//inferred from electronic annotation//inferred from direct assay//not recorded//inferred from electronic annotation////inferred from sequence or structural similarity						17317167	21	1	main
17405627	Vmn2r5	667060	NM_001104618	-1.76572	3.33473	3.76999	2.94973	3.76999	2.94973	NM_001104618	vomeronasal 2, receptor 5		3|3 E1	RefSeq	Mus musculus vomeronasal 2, receptor 5 (Vmn2r5), mRNA.	100	38	3	3	FALSE	Mm.484957		chr3	-	64490821	64509540	NM_001104618	L7N2D3	GO:0007165//GO:0007186//GO:0008150	signal transduction//G-protein coupled receptor signaling pathway//biological_process	inferred from electronic annotation//inferred from electronic annotation//no biological data available	GO:0005575//GO:0005886//GO:0016020//GO:0016021	cellular_component//plasma membrane//membrane//integral component of membrane	no biological data available//inferred from electronic annotation//inferred from electronic annotation//inferred from electronic annotation	GO:0003674//GO:0004871//GO:0004930	molecular_function//signal transducer activity//G-protein coupled receptor activity	no biological data available//inferred from electronic annotation//inferred from electronic annotation						17405627	8	1	main
17514623	Trpc6	22068	NM_001282086	-1.76044	6.69525	7.11564	6.2997	7.11564	6.2997	NM_001282086	transient receptor potential cation channel, subfamily C, member 6	https://www.genecards.org/cgi-bin/carddisp.pl?gene=TRPC6&keywords=Trpc6	9 A1|9 2.46 cM	RefSeq	Mus musculus transient receptor potential cation channel, subfamily C, member 6 (Trpc6), transcript variant 2, mRNA.	100	92	22	22	FALSE	Mm.325086	bone| brain| embryonic tissue| eye| kidney| lung| fetus| neonate| adult	chr9	+	8544142	8680741	NM_001282086	Q61143	GO:0006810//GO:0006811//GO:0006816//GO:0006828//GO:0007204//GO:0007204//GO:0010800//GO:0032414//GO:0045666//GO:0050774//GO:0051928//GO:0055085//GO:0070301//GO:0070588//GO:0006828//GO:0007204//GO:0007568//GO:0032414//GO:0032414//GO:0051928//GO:0051928//GO:0070301//GO:0070588//GO:0071456	transport//ion transport//calcium ion transport//manganese ion transport//positive regulation of cytosolic calcium ion concentration//positive regulation of cytosolic calcium ion concentration//positive regulation of peptidyl-threonine phosphorylation//positive regulation of ion transmembrane transporter activity//positive regulation of neuron differentiation//negative regulation of dendrite morp…	inferred from electronic annotation//inferred from electronic annotation//inferred from electronic annotation//not recorded//inferred from direct assay//not recorded//not recorded//not recorded//not recorded//not recorded//not recorded//inferred from electronic annotation//not recorded//inferred from electronic annotation////inferred from electronic annotation//inferred from electronic annotation…	GO:0005737//GO:0005886//GO:0005886//GO:0005887//GO:0016020//GO:0016021//GO:0036057//GO:0005737//GO:0005737//GO:0005829//GO:0005829//GO:0005886//GO:0005886//GO:0005887//GO:0016020//GO:0016020	cytoplasm//plasma membrane//plasma membrane//integral component of plasma membrane//membrane//integral component of membrane//slit diaphragm//cytoplasm//cytoplasm//cytosol//cytosol//plasma membrane//plasma membrane//integral component of plasma membrane//membrane//membrane	not recorded//inferred from direct assay//not recorded//not recorded//not recorded//inferred from electronic annotation//inferred from direct assay//inferred from electronic annotation////inferred from direct assay//inferred from electronic annotation//inferred from electronic annotation//////inferred from electronic annotation//	GO:0003779//GO:0005216//GO:0005261//GO:0005262//GO:0005515//GO:0015279//GO:0030276//GO:0042805//GO:0051117//GO:0070679//GO:0005216//GO:0005261//GO:0005262//GO:0070679//GO:0070679	actin binding//ion channel activity//cation channel activity//calcium channel activity//protein binding//store-operated calcium channel activity//clathrin binding//actinin binding//ATPase binding//inositol 1,4,5 trisphosphate binding//ion channel activity//cation channel activity//calcium channel activity//inositol 1,4,5 trisphosphate binding//inositol 1,4,5 trisphosphate binding	not recorded//inferred from direct assay//not recorded//not recorded//inferred from physical interaction//inferred from direct assay//not recorded//not recorded//not recorded//not recorded//inferred from electronic annotation//inferred from electronic annotation//inferred from electronic annotation////inferred from electronic annotation						17514623	24	1	main
17395695	Gm14342	102632741	XR_867162	-1.75988	4.90373	5.32839	4.51291	5.32839	4.51291	XR_867162	predicted gene 14342		2|2 103.41 cM	RefSeq	PREDICTED: Mus musculus predicted gene 14342 (Gm14342), ncRNA.	100	45	9	9	FALSE			chr2	-	180829490	180889660																	17395695	20	1	main
17317715	Gm23987		ENSMUST00000117039	-1.75857	2.71485	3.15242	2.33802	3.15242	2.33802	ENSMUST00000117039	predicted gene, 23987 [Source:MGI Symbol;Acc:MGI:5453764]			ENSEMBL	predicted gene, 23987 [gene_biotype:snoRNA transcript_biotype:snoRNA]	100	100	12	12	FALSE			chr15	-	69685578	69685706																	17317715	12	3	main
17449816	LOC102634314	102634314	XM_011249639	-1.75792	4.36374	4.78961	3.97574	4.78961	3.97574	XM_011249639	PRAME family member 8-like			RefSeq	PREDICTED: Mus musculus PRAME family member 8-like (LOC102634314), transcript variant X2, mRNA.	100	100	10	10	FALSE			chr5	-	93371946	93375801																	17449816	10	1	main
17246481	Vmn2r85	623734	NM_001102602	-1.75768	5.92974	6.35051	5.53684	6.35051	5.53684	NM_001102602	vomeronasal 2, receptor 85		10|10 D3	RefSeq	Mus musculus vomeronasal 2, receptor 85 (Vmn2r85), mRNA.	100	22	2	2	FALSE	Mm.469840		chr10	-	130417772	130429612	NM_001102602	G3UW56	GO:0007165//GO:0007186//GO:0008150	signal transduction//G-protein coupled receptor signaling pathway//biological_process	inferred from electronic annotation//inferred from electronic annotation//no biological data available	GO:0005575//GO:0005886//GO:0016020//GO:0016021	cellular_component//plasma membrane//membrane//integral component of membrane	no biological data available//inferred from electronic annotation//inferred from electronic annotation//inferred from electronic annotation	GO:0003674//GO:0004871//GO:0004930	molecular_function//signal transducer activity//G-protein coupled receptor activity	no biological data available//inferred from electronic annotation//inferred from electronic annotation						17246481	9	1	main
17305439	Gm3123		ENSMUST00000163480	-1.7567	4.41042	4.83554	4.02267	4.83554	4.02267	ENSMUST00000163480	predicted gene 3123 [Source:MGI Symbol;Acc:MGI:3781299]			ENSEMBL	predicted gene 3123 [gene_biotype:unprocessed_pseudogene transcript_biotype:unprocessed_pseudogene]	100	50	5	5	FALSE			chr14	-	43061025	43076643	ENSMUST00000165136	K7N6U8															17305439	10	3	main
17372904	Olfr1183	258522	NM_146529	-1.7565	2.8251	3.26052	2.44782	3.26052	2.44782	NM_146529	olfactory receptor 1183		2|2 D	RefSeq	Mus musculus olfactory receptor 1183 (Olfr1183), mRNA.	100	100	8	8	FALSE	Mm.377550		chr2	+	88460917	88462611	NM_146529	Q8VFF8	GO:0007186//GO:0007608//GO:0050907//GO:0007165//GO:0007186//GO:0007186//GO:0007608//GO:0007608//GO:0050896//GO:0050907//GO:0050911//GO:0050911	G-protein coupled receptor signaling pathway//sensory perception of smell//detection of chemical stimulus involved in sensory perception//signal transduction//G-protein coupled receptor signaling pathway//G-protein coupled receptor signaling pathway//sensory perception of smell//sensory perception of smell//response to stimulus//detection of chemical stimulus involved in sensory perception//detec…	not recorded//not recorded//not recorded//inferred from electronic annotation////inferred from electronic annotation//inferred from electronic annotation////inferred from electronic annotation////inferred from electronic annotation//	GO:0016021//GO:0005886//GO:0016020//GO:0016021//GO:0016021	integral component of membrane//plasma membrane//membrane//integral component of membrane//integral component of membrane	not recorded//inferred from electronic annotation//inferred from electronic annotation////inferred from electronic annotation	GO:0004888//GO:0004984//GO:0004871//GO:0004888//GO:0004930//GO:0004984//GO:0004984	transmembrane signaling receptor activity//olfactory receptor activity//signal transducer activity//transmembrane signaling receptor activity//G-protein coupled receptor activity//olfactory receptor activity//olfactory receptor activity	not recorded//not recorded//inferred from electronic annotation////inferred from electronic annotation//inferred from electronic annotation//						17372904	8	1	main
17517198	Gm25558		ENSMUST00000158083	-1.75628	4.13539	4.56156	3.74904	4.56156	3.74904	ENSMUST00000158083	predicted gene, 25558 [Source:MGI Symbol;Acc:MGI:5455335]			ENSEMBL	predicted gene, 25558 [gene_biotype:snRNA transcript_biotype:snRNA]	100	100	14	14	FALSE			chr9	+	50887950	50888055																	17517198	14	1	main
17465726			NONMMUT056291	-1.75611	3.58398	4.01311	3.20073	4.01311	3.20073					NONCODE	Non-coding transcript identified by NONCODE	100	100	8	8	FALSE			chr6	-	34362598	34362683																	17465726	8	3	main
17546014	Gm22062		ENSMUST00000082563	-1.75488	3.62928	4.05757	3.2462	4.05757	3.2462	ENSMUST00000082563	predicted gene, 22062 [Source:MGI Symbol;Acc:MGI:5451839]			ENSEMBL	predicted gene, 22062 [gene_biotype:snRNA transcript_biotype:snRNA]	100	100	11	11	FALSE			chrX	-	165717409	165717515																	17546014	11	3	main
17387890	Olfr1220	258902	NM_146900	-1.7523	3.48661	3.91464	3.10539	3.91464	3.10539	NM_146900	olfactory receptor 1220		2|2 E1	RefSeq	Mus musculus olfactory receptor 1220 (Olfr1220), mRNA.	100	100	15	15	FALSE	Mm.223312		chr2	-	89096938	89097963	NM_146900	Q8VGG0	GO:0007186//GO:0007608//GO:0050907//GO:0007165//GO:0007186//GO:0007186//GO:0007608//GO:0007608//GO:0050896//GO:0050907//GO:0050911//GO:0050911	G-protein coupled receptor signaling pathway//sensory perception of smell//detection of chemical stimulus involved in sensory perception//signal transduction//G-protein coupled receptor signaling pathway//G-protein coupled receptor signaling pathway//sensory perception of smell//sensory perception of smell//response to stimulus//detection of chemical stimulus involved in sensory perception//detec…	not recorded//not recorded//not recorded//inferred from electronic annotation////inferred from electronic annotation//inferred from electronic annotation////inferred from electronic annotation////inferred from electronic annotation//	GO:0016021//GO:0005886//GO:0016020//GO:0016021//GO:0016021	integral component of membrane//plasma membrane//membrane//integral component of membrane//integral component of membrane	not recorded//inferred from electronic annotation//inferred from electronic annotation////inferred from electronic annotation	GO:0004888//GO:0004984//GO:0004871//GO:0004888//GO:0004930//GO:0004984//GO:0004984	transmembrane signaling receptor activity//olfactory receptor activity//signal transducer activity//transmembrane signaling receptor activity//G-protein coupled receptor activity//olfactory receptor activity//olfactory receptor activity	not recorded//not recorded//inferred from electronic annotation////inferred from electronic annotation//inferred from electronic annotation//						17387890	15	3	main
17443106			NONMMUT054773	-1.7523	3.79922	4.22533	3.41608	4.22533	3.41608					NONCODE	Non-coding transcript identified by NONCODE: Antisense	100	100	17	17	FALSE			chr5	+	134293987	134294282																	17443106	17	1	main
17233792			NONMMUT005862	-1.75107	6.49439	6.91107	6.10283	6.91107	6.10283					NONCODE	Non-coding transcript identified by NONCODE	100	100	9	9	FALSE			chr10	+	62558192	62558269																	17233792	9	1	main
17542331	Xlr5c	27084	NM_031493	-1.74917	4.7659	5.18627	4.3796	5.18627	4.3796	NM_031493	X-linked lymphocyte-regulated 5C		X A7.3|X 37.29 cM	RefSeq	Mus musculus X-linked lymphocyte-regulated 5C (Xlr5c), mRNA.	100	13	1	1	FALSE	Mm.255790	embryonic tissue| extraembryonic tissue| testis| uterus| cleavage| juvenile| adult	chrX	-	73282896	73292976	NM_031493	Q9JJR2	GO:0007286//GO:0007286	spermatid development//spermatid development	not recorded//	GO:0005634//GO:0005634	nucleus//nucleus	not recorded//	GO:0003674	molecular_function	no biological data available						17542331	8	1	main
17536003	Gm23280		ENSMUST00000157905	-1.74889	3.35619	3.78355	2.97711	3.78355	2.97711	ENSMUST00000157905	predicted gene, 23280 [Source:MGI Symbol;Acc:MGI:5453057]			ENSEMBL	predicted gene, 23280 [gene_biotype:snoRNA transcript_biotype:snoRNA]	100	100	14	14	FALSE			chrX	+	76830034	76830172																	17536003	14	1	main
17284654	Ighv1-80	668589	OTTMUST00000131491	-1.74784	3.58356	4.00891	3.20334	4.00891	3.20334	OTTMUST00000131491	immunoglobulin heavy variable 1-80		12|12 F2	Havana transcript	immunoglobulin heavy variable 1-80[gene_biotype:IG_gene transcript_biotype:IG_gene]	100	100	9	9	FALSE			chr12	-	115912344	115912776	ENSMUST00000103547	A0A075B5Y3												Pfam	IPR013106	Immunoglobulin V-set domain	17284654	9	3	main
17493102	Vmn2r75	546981	NM_001102578	-1.74753	2.44004	2.8757	2.07038	2.8757	2.07038	NM_001102578	vomeronasal 2, receptor 75		7|7 D3	RefSeq	Mus musculus vomeronasal 2, receptor 75 (Vmn2r75), mRNA.	100	100	8	8	FALSE	Mm.469835		chr7	-	86148042	86171724	NM_001102578	G5E8Z7	GO:0007165//GO:0007186//GO:0008150	signal transduction//G-protein coupled receptor signaling pathway//biological_process	inferred from electronic annotation//inferred from electronic annotation//no biological data available	GO:0005575//GO:0005886//GO:0016020//GO:0016021	cellular_component//plasma membrane//membrane//integral component of membrane	no biological data available//inferred from electronic annotation//inferred from electronic annotation//inferred from electronic annotation	GO:0003674//GO:0004871//GO:0004930	molecular_function//signal transducer activity//G-protein coupled receptor activity	no biological data available//inferred from electronic annotation//inferred from electronic annotation						17493102	8	1	main
17494729	Gm10081	384732	NM_001162940	-1.74577	4.11755	4.53905	3.73519	4.53905	3.73519	NM_001162940	predicted gene 10081		7|7 E3	RefSeq	Mus musculus predicted gene 10081 (Gm10081), mRNA.	100	100	14	14	FALSE	Mm.457863		chr7	-	107105912	107106859	NM_001162940	A4VCI3	GO:0007186//GO:0007608//GO:0007165//GO:0007186//GO:0007186//GO:0007608//GO:0007608//GO:0050896//GO:0050911//GO:0050911	G-protein coupled receptor signaling pathway//sensory perception of smell//signal transduction//G-protein coupled receptor signaling pathway//G-protein coupled receptor signaling pathway//sensory perception of smell//sensory perception of smell//response to stimulus//detection of chemical stimulus involved in sensory perception of smell//detection of chemical stimulus involved in sensory percepti…	not recorded//not recorded//inferred from electronic annotation////inferred from electronic annotation////inferred from electronic annotation//inferred from electronic annotation////inferred from electronic annotation	GO:0016021//GO:0005886//GO:0016020//GO:0016021//GO:0016021	integral component of membrane//plasma membrane//membrane//integral component of membrane//integral component of membrane	not recorded//inferred from electronic annotation//inferred from electronic annotation////inferred from electronic annotation	GO:0004984//GO:0004871//GO:0004930//GO:0004984//GO:0004984	olfactory receptor activity//signal transducer activity//G-protein coupled receptor activity//olfactory receptor activity//olfactory receptor activity	not recorded//inferred from electronic annotation//inferred from electronic annotation////inferred from electronic annotation						17494729	14	3	main
17375360	Eif3j1	78655	ENSMUST00000028668	-1.74494	7.2136	7.62636	6.82318	7.62636	6.82318	ENSMUST00000028668	eukaryotic translation initiation factor 3, subunit J1		2|2 E5	ENSEMBL	eukaryotic translation initiation factor 3, subunit J1 [gene_biotype:protein_coding transcript_biotype:protein_coding]	100	50	4	4	FALSE	Mm.458184	bladder| blood| bone marrow| brain| embryonic tissue| extraembryonic tissue| eye| inner ear| kidney| liver| lung| lymph node| mammary gland| nasopharynx| ovary| pancreas| salivary gland| skin| testis| thymus|oocyte| cleavage| morula| blastocyst| gastrula| organogenesis| fetus| neonate| juvenile| adult	chr2	+	122028546	122056598	ENSMUST00000028668	Q3UGC7	GO:0002181//GO:0001731//GO:0006446//GO:0006412//GO:0006413	cytoplasmic translation//formation of translation preinitiation complex//regulation of translational initiation//translation//translational initiation	not recorded//inferred from electronic annotation//inferred from electronic annotation//inferred from electronic annotation//inferred from electronic annotation	GO:0005852//GO:0005852//GO:0016282//GO:0033290//GO:0005737//GO:0005852	eukaryotic translation initiation factor 3 complex//eukaryotic translation initiation factor 3 complex//eukaryotic 43S preinitiation complex//eukaryotic 48S preinitiation complex//cytoplasm//eukaryotic translation initiation factor 3 complex	not recorded//inferred from electronic annotation//inferred from electronic annotation//inferred from electronic annotation//inferred from electronic annotation//inferred from sequence or structural similarity	GO:0003743//GO:0003743	translation initiation factor activity//translation initiation factor activity	not recorded//inferred from electronic annotation	GenMAPP	Translation_Factors	Pfam	IPR013906	Eukaryotic translation initiation factor 3 subunit J	17375360	8	3	main
17529784	1700065D16Rik	73410	NR_073361	-1.74464	4.50812	4.92743	4.1245	4.92743	4.1245	NR_073361	RIKEN cDNA 1700065D16 gene		9|9 E3.3	RefSeq	Mus musculus RIKEN cDNA 1700065D16 gene (1700065D16Rik), transcript variant 2, non-coding RNA.	100	14	3	3	FALSE	Mm.491830		chr9	-	95855550	95858320	BC053441	Q7TSG0															17529784	21	1	main
17420866	Gm13032	100049161	NR_045944	-1.74425	3.84682	4.269	3.46639	4.269	3.46639	NR_045944	predicted gene 13032			RefSeq	Mus musculus predicted gene 13032 (Gm13032), long non-coding RNA.	100	100	22	22	FALSE	Mm.491285	embryonic tissue| eye| blastocyst| adult	chr4	+	140810993	140817511																	17420866	22	1	main
17547191	Gm21805		ENSMUST00000190371	-1.74384	4.48906	4.90808	4.10581	4.90808	4.10581	ENSMUST00000190371	predicted gene, 21805 [Source:MGI Symbol;Acc:MGI:5433969]			ENSEMBL	predicted gene, 21805 [gene_biotype:unprocessed_pseudogene transcript_biotype:unprocessed_pseudogene]	100	100	25	25	FALSE			chrY	-	42735364	42736047																	17547191	25	3	main
17399906	Lce3b	66344	NM_025501	-1.74356	3.56217	3.98569	3.18365	3.98569	3.18365	NM_025501	late cornified envelope 3B		3|3 F1	RefSeq	Mus musculus late cornified envelope 3B (Lce3b), mRNA.	100	100	15	15	FALSE	Mm.443421	stomach| tongue| adult	chr3	+	92932979	92934098	NM_025501	Q9CQM7	GO:0018149//GO:0030216//GO:0008544//GO:0018149//GO:0030216	peptide cross-linking//keratinocyte differentiation//epidermis development//peptide cross-linking//keratinocyte differentiation	not recorded//not recorded//inferred from electronic annotation////	GO:0001533//GO:0005737//GO:0001533//GO:0005737	cornified envelope//cytoplasm//cornified envelope//cytoplasm	not recorded//not recorded////	GO:0005198//GO:0005198	structural molecule activity//structural molecule activity	not recorded//						17399906	15	1	main
17274963	Gm24429		ENSMUST00000104076	-1.74347	2.65705	3.08812	2.28616	3.08812	2.28616	ENSMUST00000104076	predicted gene, 24429 [Source:MGI Symbol;Acc:MGI:5454206]			ENSEMBL	predicted gene, 24429 [gene_biotype:snoRNA transcript_biotype:snoRNA]	100	100	8	8	FALSE			chr12	+	34895024	34895155																	17274963	8	3	main
17219686	Olfr427	259162	NM_207158	-1.74231	4.49728	4.91558	4.11458	4.91558	4.11458	NM_207158	olfactory receptor 427		1|1 H3	RefSeq	Mus musculus olfactory receptor 427 (Olfr427), mRNA.	92	100	11	12	FALSE	Mm.377354		chr1	+	174099460	174100407	NM_207158	Q3SXU0	GO:0007186//GO:0007608//GO:0050907//GO:0007165//GO:0007186//GO:0007186//GO:0007608//GO:0007608//GO:0050896//GO:0050907//GO:0050911//GO:0050911	G-protein coupled receptor signaling pathway//sensory perception of smell//detection of chemical stimulus involved in sensory perception//signal transduction//G-protein coupled receptor signaling pathway//G-protein coupled receptor signaling pathway//sensory perception of smell//sensory perception of smell//response to stimulus//detection of chemical stimulus involved in sensory perception//detec…	not recorded//not recorded//not recorded//inferred from electronic annotation////inferred from electronic annotation//inferred from electronic annotation////inferred from electronic annotation////inferred from electronic annotation//	GO:0016021//GO:0005886//GO:0016020//GO:0016021//GO:0016021	integral component of membrane//plasma membrane//membrane//integral component of membrane//integral component of membrane	not recorded//inferred from electronic annotation//inferred from electronic annotation////inferred from electronic annotation	GO:0004888//GO:0004984//GO:0004871//GO:0004888//GO:0004930//GO:0004984//GO:0004984	transmembrane signaling receptor activity//olfactory receptor activity//signal transducer activity//transmembrane signaling receptor activity//G-protein coupled receptor activity//olfactory receptor activity//olfactory receptor activity	not recorded//not recorded//inferred from electronic annotation////inferred from electronic annotation//inferred from electronic annotation//						17219686	12	1	main
17302953	Gm25272		ENSMUST00000104293	-1.74166	3.48725	3.91037	3.10991	3.91037	3.10991	ENSMUST00000104293	predicted gene, 25272 [Source:MGI Symbol;Acc:MGI:5455049]			ENSEMBL	predicted gene, 25272 [gene_biotype:snoRNA transcript_biotype:snoRNA]	100	100	10	10	FALSE			chr14	+	123933718	123933845																	17302953	10	3	main
17453673	Gm22214		ENSMUST00000157563	-1.74158	6.74627	7.15833	6.35793	7.15833	6.35793	ENSMUST00000157563	predicted gene, 22214 [Source:MGI Symbol;Acc:MGI:5451991]			ENSEMBL	predicted gene, 22214 [gene_biotype:snRNA transcript_biotype:snRNA]	100	100	19	19	FALSE			chr5	-	136096260	136096431																	17453673	19	1	main
17399922	Lce3f	69520	NM_001018079	-1.74115	4.06007	4.47975	3.67971	4.47975	3.67971	NM_001018079	late cornified envelope 3F		3|3 F1	RefSeq	Mus musculus late cornified envelope 3F (Lce3f), mRNA.	100	100	9	9	FALSE	Mm.439968	eye| stomach| tongue| fetus| adult	chr3	+	92992201	92993426	NM_001018079	Q6PAI4	GO:0018149//GO:0030216//GO:0008544//GO:0018149//GO:0030216	peptide cross-linking//keratinocyte differentiation//epidermis development//peptide cross-linking//keratinocyte differentiation	not recorded//not recorded//inferred from electronic annotation////	GO:0001533//GO:0005737//GO:0001533//GO:0005737	cornified envelope//cytoplasm//cornified envelope//cytoplasm	not recorded//not recorded////	GO:0005198//GO:0005198	structural molecule activity//structural molecule activity	not recorded//						17399922	9	1	main
17286385	Serpinb1b	282663	NM_173052	-1.74098	5.29325	5.70829	4.90839	5.70829	4.90839	NM_173052	serine (or cysteine) peptidase inhibitor, clade B, member 1b		13 A3.3|13 13.81 cM	RefSeq	Mus musculus serine (or cysteine) peptidase inhibitor, clade B, member 1b (Serpinb1b), mRNA.	100	100	11	11	FALSE	Mm.314490	embryonic tissue| eye| heart| spinal cord| fetus| juvenile| adult	chr13	+	33084103	33094380	NM_173052	Q8VHP7	GO:0010466//GO:0042176//GO:0010951//GO:0010951	negative regulation of peptidase activity//regulation of protein catabolic process//negative regulation of endopeptidase activity//negative regulation of endopeptidase activity	inferred from electronic annotation//inferred from physical interaction//inferred from electronic annotation//inferred from physical interaction	GO:0005615//GO:0005737//GO:0005615//GO:0005615	extracellular space//cytoplasm//extracellular space//extracellular space	not recorded//inferred from electronic annotation////inferred from electronic annotation	GO:0004867//GO:0030414//GO:0004867	serine-type endopeptidase inhibitor activity//peptidase inhibitor activity//serine-type endopeptidase inhibitor activity	inferred from physical interaction//inferred from electronic annotation//inferred from electronic annotation						17286385	11	1	main
17541089	Gm24147		ENSMUST00000082763	-1.74034	3.39911	3.82221	3.02284	3.82221	3.02284	ENSMUST00000082763	predicted gene, 24147 [Source:MGI Symbol;Acc:MGI:5453924]			ENSEMBL	predicted gene, 24147 [gene_biotype:snoRNA transcript_biotype:snoRNA]	100	100	8	8	FALSE			chrX	-	37667233	37667376																	17541089	8	3	main
17346633	Gm23203		ENSMUST00000104374	-1.73987	2.71001	3.13879	2.33981	3.13879	2.33981	ENSMUST00000104374	predicted gene, 23203 [Source:MGI Symbol;Acc:MGI:5452980]			ENSEMBL	predicted gene, 23203 [gene_biotype:snRNA transcript_biotype:snRNA]	100	100	8	8	FALSE			chr17	-	59569559	59569665																	17346633	8	1	main
17282730	n-R5s64		ENSMUST00000102019	-1.73717	4.87406	5.28868	4.49194	5.28868	4.49194	ENSMUST00000102019	nuclear encoded rRNA 5S 64 [Source:MGI Symbol;Acc:MGI:4421909]			ENSEMBL	nuclear encoded rRNA 5S 64 [gene_biotype:rRNA transcript_biotype:rRNA]	100	100	11	11	FALSE			chr12	-	85718477	85718595																	17282730	11	3	main
17485520	Oscar	232790	NM_001290377	-1.7365	5.47845	5.89098	5.0948	5.89098	5.0948	NM_001290377	osteoclast associated receptor		7|7 A1	RefSeq	Mus musculus osteoclast associated receptor (Oscar), transcript variant 2, mRNA.	100	100	22	22	FALSE	Mm.358882		chr7	-	3609813	3616157	NM_001290377	Q8VBT3				GO:0005886//GO:0016020//GO:0016021//GO:0070062//GO:0070062	plasma membrane//membrane//integral component of membrane//extracellular exosome//extracellular exosome	inferred from electronic annotation//inferred from electronic annotation//inferred from electronic annotation//not recorded//									17485520	22	1	main
17378268	Rpl5-ps2	668936	OTTMUST00000038027	-1.7351	4.8637	5.27743	4.48241	5.27743	4.48241	OTTMUST00000038027	ribisomal protein L5, pseudogene 2		2|2 H1	Havana transcript	ribisomal protein L5, pseudogene 2[gene_biotype:processed_pseudogene transcript_biotype:processed_pseudogene]	100	13	2	2	FALSE	Mm.423324	brain| embryonic tissue| lung| pancreas| testis| thymus| cleavage| gastrula| organogenesis| fetus| neonate| adult	chr2	+	154700721	154704765																	17378268	15	1	main
17524338	Olfr853	258908	NM_146906	-1.73101	3.68866	4.10564	3.31403	4.10564	3.31403	NM_146906	olfactory receptor 853		9|9 A2-A5	RefSeq	Mus musculus olfactory receptor 853 (Olfr853), mRNA.	100	100	10	10	FALSE	Mm.377745		chr9	-	19537011	19537928	NM_146906	Q8VGG6	GO:0007186//GO:0007608//GO:0050911//GO:0007165//GO:0007186//GO:0007186//GO:0007608//GO:0007608//GO:0050896//GO:0050911	G-protein coupled receptor signaling pathway//sensory perception of smell//detection of chemical stimulus involved in sensory perception of smell//signal transduction//G-protein coupled receptor signaling pathway//G-protein coupled receptor signaling pathway//sensory perception of smell//sensory perception of smell//response to stimulus//detection of chemical stimulus involved in sensory percepti…	not recorded//not recorded//not recorded//inferred from electronic annotation////inferred from electronic annotation//inferred from electronic annotation////inferred from electronic annotation//	GO:0016021//GO:0005886//GO:0016020//GO:0016021//GO:0016021	integral component of membrane//plasma membrane//membrane//integral component of membrane//integral component of membrane	not recorded//inferred from electronic annotation//inferred from electronic annotation////inferred from electronic annotation	GO:0004984//GO:0004871//GO:0004930//GO:0004984//GO:0004984	olfactory receptor activity//signal transducer activity//G-protein coupled receptor activity//olfactory receptor activity//olfactory receptor activity	not recorded//inferred from electronic annotation//inferred from electronic annotation////inferred from electronic annotation						17524338	10	1	main
17411172	Gm25056		ENSMUST00000157372	-1.72988	3.29776	3.71671	2.92604	3.71671	2.92604	ENSMUST00000157372	predicted gene, 25056 [Source:MGI Symbol;Acc:MGI:5454833]			ENSEMBL	predicted gene, 25056 [gene_biotype:snRNA transcript_biotype:snRNA]	100	100	8	8	FALSE			chr3	-	151926348	151926409																	17411172	8	3	main
17280727	Mir680-3	751520	NR_030449	-1.72935	6.84585	7.25236	6.46213	7.25236	6.46213	NR_030449	microRNA 680-3		12|12	RefSeq	Mus musculus microRNA 680-3 (Mir680-3), microRNA.	100	100	8	8	FALSE			chr12	-	35194811	35194897			GO:0014850	response to muscle activity	inferred from genetic interaction												17280727	8	3	main
17432587	Gm25938		ENSMUST00000104139	-1.72918	4.34969	4.76264	3.97255	4.76264	3.97255	ENSMUST00000104139	predicted gene, 25938 [Source:MGI Symbol;Acc:MGI:5455715]			ENSEMBL	predicted gene, 25938 [gene_biotype:snRNA transcript_biotype:snRNA]	100	100	20	20	FALSE			chr4	-	144765627	144765792																	17432587	20	1	main
17230752			NONMMUT004182	-1.72646	5.36369	5.77204	4.98422	5.77204	4.98422					NONCODE	Non-coding transcript identified by NONCODE: Linc	100	100	12	12	FALSE			chr1	-	184858080	184858412																	17230752	12	1	main
17487533	Vmn1r103	667129	NM_001166737	-1.72477	4.50029	4.91063	4.12423	4.91063	4.12423	NM_001166737	vomeronasal 1 receptor 103		7|7 A3	RefSeq	Mus musculus vomeronasal 1 receptor 103 (Vmn1r103), mRNA.	100	100	9	9	FALSE	Mm.480263		chr7	-	20509617	20510534	NM_001166737	K7N6X7	GO:0007186//GO:0008150	G-protein coupled receptor signaling pathway//biological_process	inferred from electronic annotation//no biological data available	GO:0005575//GO:0016020//GO:0016021	cellular_component//membrane//integral component of membrane	no biological data available//inferred from electronic annotation//inferred from electronic annotation	GO:0003674//GO:0016503	molecular_function//pheromone receptor activity	no biological data available//inferred from electronic annotation						17487533	9	3	main
17291204	Hist1h2ac	319164	NM_178189	-1.72437	5.21754	5.62536	4.83929	5.62536	4.83929	NM_178189	histone cluster 1, H2ac		13|13 A2-A3	RefSeq	Mus musculus histone cluster 1, H2ac (Hist1h2ac), mRNA.	100	38	6	6	FALSE	Mm.261973	extraembryonic tissue| intestine| adult	chr13	-	23681467	23683959	NM_178189	P22752	GO:0006325//GO:0006342	chromatin organization//chromatin silencing	not recorded//not recorded	GO:0000790//GO:0005634//GO:0070062//GO:0000786//GO:0005634//GO:0005694	nuclear chromatin//nucleus//extracellular exosome//nucleosome//nucleus//chromosome	not recorded//not recorded//not recorded//inferred from electronic annotation//inferred from electronic annotation//inferred from electronic annotation	GO:0003677//GO:0019899//GO:0003677//GO:0046982	DNA binding//enzyme binding//DNA binding//protein heterodimerization activity	not recorded//not recorded//inferred from electronic annotation//inferred from electronic annotation						17291204	16	1	main
17458587	Halr1	102635415	NR_110440	-1.72346	4.49546	4.90523	4.11992	4.90523	4.11992	NR_110440	Hoxa adjacent long noncoding RNA 1		6 B3|6 25.4 cM	RefSeq	Mus musculus Hoxa adjacent long noncoding RNA 1 (Halr1), long non-coding RNA.	100	57	12	12	FALSE			chr6	+	52102949	52112532			GO:0000122//GO:0000122//GO:0000122//GO:0071300	negative regulation of transcription from RNA polymerase II promoter//negative regulation of transcription from RNA polymerase II promoter//negative regulation of transcription from RNA polymerase II promoter//cellular response to retinoic acid	inferred from direct assay//inferred from genetic interaction//inferred from mutant phenotype//inferred from direct assay				GO:0005515	protein binding	inferred from physical interaction						17458587	21	1	main
17246386	Olfr764-ps1	622733	XM_887185	-1.72294	2.48883	2.91201	2.12714	2.91201	2.12714	XM_887185	olfactory receptor 764, pseudogene 1		10|10 D3	RefSeq	PREDICTED: Mus musculus olfactory receptor 764 (Olfr764), mRNA.	100	100	9	9	FALSE			chr10	-	129033860	129035505																	17246386	9	3	main
17421364	Gm13212	433801	XM_011250287	-1.72263	2.57072	2.99279	2.20818	2.99279	2.20818	XM_011250287	predicted gene 13212		4 E1|4	RefSeq	PREDICTED: Mus musculus predicted gene 13212 (Gm13212), transcript variant X1, mRNA.	100	50	4	4	FALSE			chr4	+	145585166	145625345	XM_011250287	B1ASQ7	GO:0006355//GO:0006355//GO:0006355	regulation of transcription, DNA-templated//regulation of transcription, DNA-templated//regulation of transcription, DNA-templated	not recorded////inferred from electronic annotation	GO:0005575//GO:0005622	cellular_component//intracellular	no biological data available//inferred from electronic annotation	GO:0003700//GO:0003676//GO:0003700//GO:0046872	transcription factor activity, sequence-specific DNA binding//nucleic acid binding//transcription factor activity, sequence-specific DNA binding//metal ion binding	not recorded//inferred from electronic annotation////inferred from electronic annotation						17421364	8	1	main
17299070	Gm9732		ENSMUST00000163912	-1.71892	4.9798	5.38586	4.60436	5.38586	4.60436	ENSMUST00000163912	predicted gene 9732 [Source:MGI Symbol;Acc:MGI:3796514]			ENSEMBL	predicted gene 9732 [gene_biotype:protein_coding transcript_biotype:protein_coding]	100	100	12	12	FALSE			chr14	+	43298872	43306004	ENSMUST00000163912	F6QVC4	GO:0008150	biological_process	no biological data available	GO:0005575	cellular_component	no biological data available	GO:0003674	molecular_function	no biological data available			Pfam	IPR006907	Domain of unknown function DUF622	17299070	12	3	main
17446300	Crygn	214301	NM_153076	-1.71704	5.37339	5.77748	4.99756	5.77748	4.99756	NM_153076	crystallin, gamma N		5|5 A3	RefSeq	Mus musculus crystallin, gamma N (Crygn), mRNA.	100	63	15	15	FALSE	Mm.63484	embryonic tissue| eye| spinal cord| thyroid| fetus| juvenile| adult	chr5	-	24751002	24758008	NM_153076	Q8VHL5	GO:0008150	biological_process	no biological data available	GO:0005575	cellular_component	no biological data available	GO:0005212//GO:0003674	structural constituent of eye lens//molecular_function	inferred from electronic annotation//no biological data available						17446300	24	1	main
17481616	Olfr495	258361	NM_146364	-1.71667	3.8261	4.23571	3.4561	4.23571	3.4561	NM_146364	olfactory receptor 495		7|7 E3	RefSeq	Mus musculus olfactory receptor 495 (Olfr495), mRNA.	100	100	8	8	FALSE	Mm.223052	embryonic tissue| turbinate| fetus| adult	chr7	+	108395122	108396114	NM_146364	Q8VF12	GO:0007165//GO:0007186//GO:0007608//GO:0050896//GO:0007186//GO:0007186//GO:0007608//GO:0007608//GO:0050911//GO:0050911	signal transduction//G-protein coupled receptor signaling pathway//sensory perception of smell//response to stimulus//G-protein coupled receptor signaling pathway//G-protein coupled receptor signaling pathway//sensory perception of smell//sensory perception of smell//detection of chemical stimulus involved in sensory perception of smell//detection of chemical stimulus involved in sensory percepti…	inferred from electronic annotation//not recorded//not recorded//inferred from electronic annotation////inferred from electronic annotation////inferred from electronic annotation////inferred from electronic annotation	GO:0005886//GO:0005887//GO:0016020//GO:0016021//GO:0005887//GO:0016021//GO:0016021	plasma membrane//integral component of plasma membrane//membrane//integral component of membrane//integral component of plasma membrane//integral component of membrane//integral component of membrane	inferred from electronic annotation//not recorded//inferred from electronic annotation//not recorded////inferred from electronic annotation//	GO:0004871//GO:0004930//GO:0004984//GO:0005549//GO:0004930//GO:0004930//GO:0004984//GO:0004984//GO:0005549	signal transducer activity//G-protein coupled receptor activity//olfactory receptor activity//odorant binding//G-protein coupled receptor activity//G-protein coupled receptor activity//olfactory receptor activity//olfactory receptor activity//odorant binding	inferred from electronic annotation//not recorded//not recorded//not recorded////inferred from electronic annotation////inferred from electronic annotation//						17481616	8	3	main
17352171	Gm25718		ENSMUST00000158632	-1.71542	2.37915	2.80007	2.02151	2.80007	2.02151	ENSMUST00000158632	predicted gene, 25718 [Source:MGI Symbol;Acc:MGI:5455495]			ENSEMBL	predicted gene, 25718 [gene_biotype:snRNA transcript_biotype:snRNA]	100	100	16	16	FALSE			chr18	+	81026773	81026890																	17352171	16	1	main
17531442	Fbxw18	546161	NM_001033794	-1.71539	4.0938	4.50154	3.723	4.50154	3.723	NM_001033794	F-box and WD-40 domain protein 18		9|9 F2	RefSeq	Mus musculus F-box and WD-40 domain protein 18 (Fbxw18), mRNA.	100	100	11	11	FALSE	Mm.235303	fertilized ovum| ovary| testis|oocyte| unfertilized ovum| zygote	chr9	-	109676734	109702700	NM_001033794	Q3TSA9	GO:0008150	biological_process	no biological data available	GO:0005575	cellular_component	no biological data available	GO:0003674	molecular_function	no biological data available						17531442	11	1	main
17462566	Mug2	17837	NM_008646	-1.71448	4.02477	4.4324	3.65463	4.4324	3.65463	NM_008646	murinoglobulin 2		6|6 F1	RefSeq	Mus musculus murinoglobulin 2 (Mug2), mRNA.	100	100	9	9	FALSE	Mm.479223	liver| salivary gland| skin| spleen| adult	chr6	+	122006798	122085967	NM_008646	P28666	GO:0010466//GO:0010951	negative regulation of peptidase activity//negative regulation of endopeptidase activity	inferred from electronic annotation//inferred from electronic annotation	GO:0005576//GO:0005615	extracellular region//extracellular space	inferred from electronic annotation//inferred from electronic annotation	GO:0004866//GO:0004867//GO:0030414	endopeptidase inhibitor activity//serine-type endopeptidase inhibitor activity//peptidase inhibitor activity	inferred from electronic annotation//inferred from electronic annotation//inferred from electronic annotation						17462566	9	1	main
17460647			NONMMUT057874	-1.7129	3.6	4.00909	3.23265	4.00909	3.23265					NONCODE	Non-coding transcript identified by NONCODE: Antisense	100	100	20	20	FALSE			chr6	+	88405977	88406301																	17460647	20	1	main
17232129			KnowTID_00000674	-1.71222	3.61911	4.02778	3.25191	4.02778	3.25191					Luo lincRNA	Non-coding transcript identified by Luo, et al.	100	100	24	24	FALSE			chr10	+	22751897	22753340																	17232129	24	1	main
17372761	Olfr1015	258564	NM_146571	-1.71214	5.28906	5.69117	4.91537	5.69117	4.91537	NM_146571	olfactory receptor 1015		2|2 E1	RefSeq	Mus musculus olfactory receptor 1015 (Olfr1015), mRNA.	100	100	13	13	FALSE	Mm.223093	turbinate| adult	chr2	+	85785474	85786489	NM_146571	Q8VFK0	GO:0007186//GO:0007608//GO:0007165//GO:0007186//GO:0007186//GO:0007608//GO:0007608//GO:0050896//GO:0050911//GO:0050911	G-protein coupled receptor signaling pathway//sensory perception of smell//signal transduction//G-protein coupled receptor signaling pathway//G-protein coupled receptor signaling pathway//sensory perception of smell//sensory perception of smell//response to stimulus//detection of chemical stimulus involved in sensory perception of smell//detection of chemical stimulus involved in sensory percepti…	not recorded//not recorded//inferred from electronic annotation////inferred from electronic annotation////inferred from electronic annotation//inferred from electronic annotation////inferred from electronic annotation	GO:0005887//GO:0016021//GO:0005886//GO:0005887//GO:0016020//GO:0016021//GO:0016021	integral component of plasma membrane//integral component of membrane//plasma membrane//integral component of plasma membrane//membrane//integral component of membrane//integral component of membrane	not recorded//not recorded//inferred from electronic annotation////inferred from electronic annotation//inferred from electronic annotation//	GO:0004930//GO:0004984//GO:0005549//GO:0004871//GO:0004930//GO:0004930//GO:0004984//GO:0004984//GO:0005549	G-protein coupled receptor activity//olfactory receptor activity//odorant binding//signal transducer activity//G-protein coupled receptor activity//G-protein coupled receptor activity//olfactory receptor activity//olfactory receptor activity//odorant binding	not recorded//not recorded//not recorded//inferred from electronic annotation////inferred from electronic annotation////inferred from electronic annotation//						17372761	13	1	main
17322026	Krt2	16681	NM_010668	-1.71011	5.19604	5.59748	4.82339	5.59748	4.82339	NM_010668	keratin 2		15 F2|15 57.03 cM	RefSeq	Mus musculus keratin 2 (Krt2), mRNA.	100	100	26	26	FALSE	Mm.358616	brain| embryonic tissue| skin| fetus| juvenile	chr15	-	101810689	101818169	NM_010668	Q3TTY5	GO:0008150//GO:0031424//GO:0032980//GO:0043616//GO:0051546	biological_process//keratinization//keratinocyte activation//keratinocyte proliferation//keratinocyte migration	no biological data available//inferred from electronic annotation//inferred from electronic annotation//inferred from electronic annotation//inferred from electronic annotation	GO:0005882//GO:0045095//GO:0005575//GO:0005615//GO:0005634//GO:0005737//GO:0005794//GO:0016020//GO:0045111//GO:0070062	intermediate filament//keratin filament//cellular_component//extracellular space//nucleus//cytoplasm//Golgi apparatus//membrane//intermediate filament cytoskeleton//extracellular exosome	inferred from electronic annotation//inferred from electronic annotation//no biological data available//inferred from electronic annotation//inferred from electronic annotation//inferred from electronic annotation//inferred from electronic annotation//inferred from electronic annotation//inferred from electronic annotation//inferred from electronic annotation	GO:0005198//GO:0003674	structural molecule activity//molecular_function	inferred from electronic annotation//no biological data available						17322026	26	1	main
17470764	C1s2	317677	NM_173864	-1.70985	3.87872	4.28491	3.51104	4.28491	3.51104	NM_173864	complement component 1, s subcomponent 2		6|6 F2	RefSeq	Mus musculus complement component 1, s subcomponent 2 (C1s2), mRNA.	100	100	8	8	FALSE	Mm.483270	lung| prostate| spleen| adult	chr6	-	124624566	124637037	NM_173864	Q8CFG8	GO:0002376//GO:0006508//GO:0006956//GO:0006958//GO:0045087//GO:0006508	immune system process//proteolysis//complement activation//complement activation, classical pathway//innate immune response//proteolysis	inferred from electronic annotation//inferred from electronic annotation//inferred from electronic annotation//inferred from electronic annotation//inferred from electronic annotation//	GO:0005576//GO:0070062//GO:0072562//GO:0005576//GO:0005615//GO:0070062//GO:0072562	extracellular region//extracellular exosome//blood microparticle//extracellular region//extracellular space//extracellular exosome//blood microparticle	not recorded//not recorded//not recorded//inferred from electronic annotation//////	GO:0004252//GO:0005509//GO:0008233//GO:0008236//GO:0016787//GO:0042802//GO:0046872//GO:0004252//GO:0004252//GO:0042802	serine-type endopeptidase activity//calcium ion binding//peptidase activity//serine-type peptidase activity//hydrolase activity//identical protein binding//metal ion binding//serine-type endopeptidase activity//serine-type endopeptidase activity//identical protein binding	not recorded//inferred from electronic annotation//inferred from electronic annotation//inferred from electronic annotation//inferred from electronic annotation//not recorded//inferred from electronic annotation////inferred from electronic annotation//						17470764	8	1	main
17481326	Olfr657	258309	NM_146312	-1.70768	3.863	4.26826	3.49622	4.26826	3.49622	NM_146312	olfactory receptor 657		7|7 E3	RefSeq	Mus musculus olfactory receptor 657 (Olfr657), mRNA.	100	100	11	11	FALSE	Mm.377429		chr7	+	104635676	104636636	NM_146312	Q3MI19	GO:0007165//GO:0007186//GO:0007608//GO:0050911//GO:0007165//GO:0007165//GO:0007186//GO:0007186//GO:0007608//GO:0007608//GO:0050896//GO:0050911	signal transduction//G-protein coupled receptor signaling pathway//sensory perception of smell//detection of chemical stimulus involved in sensory perception of smell//signal transduction//signal transduction//G-protein coupled receptor signaling pathway//G-protein coupled receptor signaling pathway//sensory perception of smell//sensory perception of smell//response to stimulus//detection of chem…	not recorded//not recorded//not recorded//not recorded////inferred from electronic annotation//inferred from electronic annotation////inferred from electronic annotation////inferred from electronic annotation//	GO:0005886//GO:0016021//GO:0005886//GO:0005886//GO:0016020//GO:0016021//GO:0016021	plasma membrane//integral component of membrane//plasma membrane//plasma membrane//membrane//integral component of membrane//integral component of membrane	not recorded//not recorded////inferred from electronic annotation//inferred from electronic annotation//inferred from electronic annotation//	GO:0004984//GO:0004871//GO:0004930//GO:0004984//GO:0004984	olfactory receptor activity//signal transducer activity//G-protein coupled receptor activity//olfactory receptor activity//olfactory receptor activity	not recorded//inferred from electronic annotation//inferred from electronic annotation////inferred from electronic annotation						17481326	11	3	main
17261033	Gm22753		ENSMUST00000083657	-1.70708	4.34802	4.75086	3.97933	4.75086	3.97933	ENSMUST00000083657	predicted gene, 22753 [Source:MGI Symbol;Acc:MGI:5452530]			ENSEMBL	predicted gene, 22753 [gene_biotype:snRNA transcript_biotype:snRNA]	100	100	9	9	FALSE			chr11	-	23479561	23479667																	17261033	9	3	main
17370592	Gm23072		ENSMUST00000158243	-1.7067	3.8504	4.25527	3.48406	4.25527	3.48406	ENSMUST00000158243	predicted gene, 23072 [Source:MGI Symbol;Acc:MGI:5452849]			ENSEMBL	predicted gene, 23072 [gene_biotype:snoRNA transcript_biotype:snoRNA]	100	100	14	14	FALSE			chr2	+	46306336	46306458																	17370592	14	1	main
17427104	Ifnab	15974	NM_008336	-1.70637	4.1743	4.57752	3.80659	4.57752	3.80659	NM_008336	interferon alpha B		4|4 C4	RefSeq	Mus musculus interferon alpha B (Ifnab), mRNA.	100	100	12	12	FALSE	Mm.377093		chr4	-	88690599	88691268	NM_008336	Q61719	GO:0002250//GO:0002286//GO:0002323//GO:0006959//GO:0019221//GO:0030183//GO:0033141//GO:0042100//GO:0043330//GO:0002250//GO:0002286//GO:0002323//GO:0006952//GO:0006959//GO:0019221//GO:0030183//GO:0033141//GO:0042100//GO:0043330//GO:0051607	adaptive immune response//T cell activation involved in immune response//natural killer cell activation involved in immune response//humoral immune response//cytokine-mediated signaling pathway//B cell differentiation//positive regulation of peptidyl-serine phosphorylation of STAT protein//B cell proliferation//response to exogenous dsRNA//adaptive immune response//T cell activation involved in i…	not recorded//not recorded//not recorded//not recorded//not recorded//not recorded//not recorded//not recorded//not recorded////////inferred from electronic annotation//////////////inferred from electronic annotation	GO:0005615//GO:0005576//GO:0005615//GO:0005615	extracellular space//extracellular region//extracellular space//extracellular space	not recorded//inferred from electronic annotation////inferred from electronic annotation	GO:0005125//GO:0005132//GO:0005125//GO:0005125//GO:0005126//GO:0005132	cytokine activity//type I interferon receptor binding//cytokine activity//cytokine activity//cytokine receptor binding//type I interferon receptor binding	not recorded//not recorded////inferred from electronic annotation//inferred from electronic annotation//						17427104	12	1	main
17320581	Gm24415		ENSMUST00000180218	-1.70199	4.27547	4.67625	3.90903	4.67625	3.90903	ENSMUST00000180218	predicted gene, 24415 [Source:MGI Symbol;Acc:MGI:5454192]			ENSEMBL	predicted gene, 24415 [gene_biotype:snRNA transcript_biotype:snRNA]	100	100	12	12	FALSE			chr15	-	90054409	90054515																	17320581	12	3	main
17541721	Mir542	723901	NR_030264	-1.70161	5.04297	5.44098	4.67408	5.44098	4.67408	NR_030264	microRNA 542		X|X	RefSeq	Mus musculus microRNA 542 (Mir542), microRNA.	100	100	21	21	FALSE			chrX	-	53049403	53049487			GO:0060218	hematopoietic stem cell differentiation	inferred from direct assay												17541721	21	1	main
17525712	Olfr937	258431	NM_146439	-1.70036	4.02934	4.43041	3.66457	4.43041	3.66457	NM_146439	olfactory receptor 937		9|9 A5	RefSeq	Mus musculus olfactory receptor 937 (Olfr937), mRNA.	100	100	8	8	FALSE	Mm.271359	turbinate| adult	chr9	-	39059729	39060664	NM_146439	Q9EQB4	GO:0007186//GO:0007608//GO:0007165//GO:0007186//GO:0007186//GO:0007608//GO:0007608//GO:0050896//GO:0050911//GO:0050911	G-protein coupled receptor signaling pathway//sensory perception of smell//signal transduction//G-protein coupled receptor signaling pathway//G-protein coupled receptor signaling pathway//sensory perception of smell//sensory perception of smell//response to stimulus//detection of chemical stimulus involved in sensory perception of smell//detection of chemical stimulus involved in sensory percepti…	not recorded//not recorded//inferred from electronic annotation////inferred from electronic annotation////inferred from electronic annotation//inferred from electronic annotation////inferred from electronic annotation	GO:0005887//GO:0016021//GO:0005886//GO:0005887//GO:0016020//GO:0016021//GO:0016021	integral component of plasma membrane//integral component of membrane//plasma membrane//integral component of plasma membrane//membrane//integral component of membrane//integral component of membrane	not recorded//not recorded//inferred from electronic annotation////inferred from electronic annotation//inferred from electronic annotation//	GO:0004930//GO:0004984//GO:0005549//GO:0004871//GO:0004930//GO:0004930//GO:0004984//GO:0004984//GO:0005549	G-protein coupled receptor activity//olfactory receptor activity//odorant binding//signal transducer activity//G-protein coupled receptor activity//G-protein coupled receptor activity//olfactory receptor activity//olfactory receptor activity//odorant binding	not recorded//not recorded//not recorded//inferred from electronic annotation////inferred from electronic annotation////inferred from electronic annotation//	GenMAPP	GPCRDB_Class_A_Rhodopsin-like				17525712	8	1	main
17294402	Zfp72	238722	NM_001081680	-1.69959	5.03629	5.4334	4.66821	5.4334	4.66821	NM_001081680	zinc finger protein 72		13|13 C1	RefSeq	Mus musculus zinc finger protein 72 (Zfp72), mRNA.	100	100	16	16	FALSE	Mm.461254	embryonic tissue| eye| liver| mammary gland| prostate| organogenesis| fetus| neonate| adult	chr13	-	74371426	74376566	NM_001081680	Q0VFY0	GO:0006355//GO:0008150	regulation of transcription, DNA-templated//biological_process	inferred from electronic annotation//no biological data available	GO:0005575//GO:0005622	cellular_component//intracellular	no biological data available//inferred from electronic annotation	GO:0003674//GO:0003676//GO:0046872	molecular_function//nucleic acid binding//metal ion binding	no biological data available//inferred from electronic annotation//inferred from electronic annotation						17294402	16	1	main
17331890	Gm10228	100040214	NM_001270487	-1.69888	4.12241	4.52239	3.75781	4.52239	3.75781	NM_001270487	predicted gene 10228		16|16 C3.3	RefSeq	Mus musculus predicted gene 10228 (Gm10228), mRNA.	100	100	13	13	FALSE	Mm.423181	skin| adult	chr16	-	89040921	89041452	NM_001270487	O09048				GO:0005882	intermediate filament	inferred from electronic annotation									17331890	13	1	main
17285780	Gm11314		ENSMUST00000148492	-1.69803	3.94276	4.34315	3.57929	4.34315	3.57929	ENSMUST00000148492	predicted gene 11314 [Source:MGI Symbol;Acc:MGI:3650397]			ENSEMBL	predicted gene 11314 [gene_biotype:antisense transcript_biotype:antisense]	100	100	10	10	FALSE			chr13	+	22772656	22773471																	17285780	10	3	main
17322543	Dnaja3	83945	ENSMUST00000144815	-1.69789	4.8214	5.21837	4.45463	5.21837	4.45463	ENSMUST00000144815	DnaJ (Hsp40) homolog, subfamily A, member 3		16 A1|16 2.46 cM	ENSEMBL	DnaJ (Hsp40) homolog, subfamily A, member 3 [gene_biotype:protein_coding transcript_biotype:processed_transcript]	100	100	23	23	FALSE	Mm.248337	blood| bone| bone marrow| brain| connective tissue| dorsal root ganglion| embryonic tissue| extraembryonic tissue| eye| heart| inner ear| intestine| kidney| liver| lung| lymph node| mammary gland| molar| muscle| ovary| pancreas| pineal gland| pituitary gland| prostate| salivary gland| skin| spleen| stomach| testis| thymus| uterus|oocyte| cleavage| morula| blastocyst| gastrula| organogenesis| fetu…	chr16	+	4683628	4683745	ENSMUST00000144815	Q99M87	GO:0000122//GO:0006264//GO:0006457//GO:0006469//GO:0006915//GO:0006919//GO:0006924//GO:0007005//GO:0007264//GO:0007528//GO:0007528//GO:0007569//GO:0008285//GO:0009408//GO:0009790//GO:0031398//GO:0032088//GO:0033077//GO:0034341//GO:0042026//GO:0042102//GO:0042981//GO:0043065//GO:0043066//GO:0043069//GO:0043124//GO:0043154//GO:0050821//GO:0060336//GO:0071340//GO:0000122//GO:0000122//GO:0006457//GO:…	negative regulation of transcription from RNA polymerase II promoter//mitochondrial DNA replication//protein folding//negative regulation of protein kinase activity//apoptotic process//activation of cysteine-type endopeptidase activity involved in apoptotic process//activation-induced cell death of T cells//mitochondrion organization//small GTPase mediated signal transduction//neuromuscular junct…	not recorded//inferred from mutant phenotype//not recorded//not recorded//inferred from mutant phenotype//not recorded//inferred from mutant phenotype//inferred from mutant phenotype//inferred from direct assay//inferred from mutant phenotype//not recorded//inferred from direct assay//not recorded//inferred from electronic annotation//inferred from mutant phenotype//not recorded//not recorded//in…	GO:0005634//GO:0005634//GO:0005737//GO:0005739//GO:0005739//GO:0005739//GO:0005759//GO:0005829//GO:0005829//GO:0005884//GO:0005886//GO:0008385//GO:0016020//GO:0019897//GO:0030054//GO:0031594//GO:0033256//GO:0042645//GO:0043231//GO:0045202//GO:0045211//GO:0005634//GO:0005634//GO:0005737//GO:0005737//GO:0005739//GO:0005739//GO:0005759//GO:0005759//GO:0005829//GO:0005829//GO:0005884//GO:0005884//GO:…	nucleus//nucleus//cytoplasm//mitochondrion//mitochondrion//mitochondrion//mitochondrial matrix//cytosol//cytosol//actin filament//plasma membrane//IkappaB kinase complex//membrane//extrinsic component of plasma membrane//cell junction//neuromuscular junction//I-kappaB/NF-kappaB complex//mitochondrial nucleoid//intracellular membrane-bounded organelle//synapse//postsynaptic membrane//nucleus//nucl…	inferred from direct assay//not recorded//not recorded//inferred from direct assay//inferred from mutant phenotype//not recorded//not recorded//inferred from direct assay//not recorded//not recorded//inferred from electronic annotation//not recorded//inferred from electronic annotation//inferred from direct assay//inferred from electronic annotation//inferred from direct assay//not recorded//not …	GO:0005133//GO:0005515//GO:0005524//GO:0008134//GO:0019901//GO:0030544//GO:0030695//GO:0030971//GO:0031072//GO:0046872//GO:0051059//GO:0051082//GO:0051087//GO:0005133//GO:0005133//GO:0008134//GO:0008134//GO:0019901//GO:0019901//GO:0051059//GO:0051059//GO:0051082	interferon-gamma receptor binding//protein binding//ATP binding//transcription factor binding//protein kinase binding//Hsp70 protein binding//GTPase regulator activity//receptor tyrosine kinase binding//heat shock protein binding//metal ion binding//NF-kappaB binding//unfolded protein binding//chaperone binding//interferon-gamma receptor binding//interferon-gamma receptor binding//transcription f…	not recorded//inferred from physical interaction//inferred from electronic annotation//not recorded//not recorded//not recorded//inferred from direct assay//inferred from physical interaction//inferred from electronic annotation//inferred from electronic annotation//not recorded//inferred from physical interaction//not recorded//inferred from electronic annotation////inferred from electronic anno…						17322543	23	1	main
17479940	Olfr299	257929	NM_001011767	-1.69611	2.93735	3.34309	2.58086	3.34309	2.58086	NM_001011767	olfactory receptor 299		7|7 D3	RefSeq	Mus musculus olfactory receptor 299 (Olfr299), mRNA.	100	100	9	9	FALSE	Mm.377305		chr7	+	86465413	86466405	NM_001011767	Q7TS05	GO:0007186//GO:0007608//GO:0007165//GO:0007186//GO:0007186//GO:0007608//GO:0007608//GO:0050896//GO:0050911//GO:0050911	G-protein coupled receptor signaling pathway//sensory perception of smell//signal transduction//G-protein coupled receptor signaling pathway//G-protein coupled receptor signaling pathway//sensory perception of smell//sensory perception of smell//response to stimulus//detection of chemical stimulus involved in sensory perception of smell//detection of chemical stimulus involved in sensory percepti…	not recorded//not recorded//inferred from electronic annotation////inferred from electronic annotation////inferred from electronic annotation//inferred from electronic annotation////inferred from electronic annotation	GO:0005887//GO:0016021//GO:0005886//GO:0005887//GO:0016020//GO:0016021//GO:0016021	integral component of plasma membrane//integral component of membrane//plasma membrane//integral component of plasma membrane//membrane//integral component of membrane//integral component of membrane	not recorded//not recorded//inferred from electronic annotation////inferred from electronic annotation//inferred from electronic annotation//	GO:0004930//GO:0004984//GO:0005549//GO:0004871//GO:0004930//GO:0004930//GO:0004984//GO:0004984//GO:0005549	G-protein coupled receptor activity//olfactory receptor activity//odorant binding//signal transducer activity//G-protein coupled receptor activity//G-protein coupled receptor activity//olfactory receptor activity//olfactory receptor activity//odorant binding	not recorded//not recorded//not recorded//inferred from electronic annotation////inferred from electronic annotation////inferred from electronic annotation//						17479940	9	1	main
17291076	Vmn1r202	171258	NM_134224	-1.69548	3.97126	4.37032	3.60863	4.37032	3.60863	NM_134224	vomeronasal 1 receptor 202		13|13 A3.1	RefSeq	Mus musculus vomeronasal 1 receptor 202 (Vmn1r202), mRNA.	100	100	11	11	FALSE	Mm.377212		chr13	-	22501337	22502245	NM_134224	Q8R259	GO:0019236//GO:0007186	response to pheromone//G-protein coupled receptor signaling pathway	inferred from sequence or structural similarity//inferred from electronic annotation	GO:0005887//GO:0016020//GO:0016021	integral component of plasma membrane//membrane//integral component of membrane	inferred from sequence or structural similarity//inferred from electronic annotation//inferred from electronic annotation	GO:0005550//GO:0016503//GO:0016503	pheromone binding//pheromone receptor activity//pheromone receptor activity	inferred from sequence or structural similarity//inferred from sequence or structural similarity//inferred from electronic annotation						17291076	11	1	main
17507012	Gm26002		ENSMUST00000101915	-1.69529	5.31416	5.70855	4.94702	5.70855	4.94702	ENSMUST00000101915	predicted gene, 26002 [Source:MGI Symbol;Acc:MGI:5455779]			ENSEMBL	predicted gene, 26002 [gene_biotype:snRNA transcript_biotype:snRNA]	100	100	10	10	FALSE			chr8	+	128650997	128651103																	17507012	10	3	main
17531801	LOC105243544	105243544	XR_864362	-1.69512	5.20248	5.59709	4.8357	5.59709	4.8357	XR_864362	uncharacterized LOC105243544			RefSeq	PREDICTED: Mus musculus uncharacterized LOC105243544 (LOC105243544), transcript variant X1, ncRNA.	100	100	22	22	FALSE			chr9	-	113174487	113189815																	17531801	22	1	main
17298984	Gm2832	100040545	XM_011245242	-1.69269	5.2978	5.69105	4.93173	5.69105	4.93173	XM_011245242	predicted gene 2832		14|14 B	RefSeq	PREDICTED: Mus musculus predicted gene 2832 (Gm2832), transcript variant X2, mRNA.	100	42	5	5	FALSE			chr14	+	41278805	41288815	ENSMUST00000172412	F7AEC7															17298984	12	3	main
17405456	Gm25572		ENSMUST00000157527	-1.6925	4.05301	4.45033	3.69117	4.45033	3.69117	ENSMUST00000157527	predicted gene, 25572 [Source:MGI Symbol;Acc:MGI:5455349]			ENSEMBL	predicted gene, 25572 [gene_biotype:snRNA transcript_biotype:snRNA]	100	100	22	22	FALSE			chr3	-	58978855	58979026																	17405456	22	1	main
17227727			NONMMUT003006	-1.69097	2.8227	3.22695	2.4691	3.22695	2.4691					NONCODE	Non-coding transcript identified by NONCODE	100	100	13	13	FALSE			chr1	-	141067808	141067890																	17227727	13	3	main
17311094	Gm23754		ENSMUST00000157576	-1.69034	3.318	3.71819	2.96088	3.71819	2.96088	ENSMUST00000157576	predicted gene, 23754 [Source:MGI Symbol;Acc:MGI:5453531]			ENSEMBL	predicted gene, 23754 [gene_biotype:snRNA transcript_biotype:snRNA]	100	100	10	10	FALSE			chr15	+	36205260	36205322																	17311094	10	3	main
17527875	Gm23668		ENSMUST00000157465	-1.6903	4.48143	4.87604	4.11876	4.87604	4.11876	ENSMUST00000157465	predicted gene, 23668 [Source:MGI Symbol;Acc:MGI:5453445]			ENSEMBL	predicted gene, 23668 [gene_biotype:rRNA transcript_biotype:rRNA]	100	100	15	15	FALSE			chr9	-	60042069	60042179																	17527875	15	1	main
17529617	Trim43b	666747	NM_001170884	-1.68788	5.50547	5.89601	5.1408	5.89601	5.1408	NM_001170884	tripartite motif-containing 43B		9|9 E3.1	RefSeq	Mus musculus tripartite motif-containing 43B (Trim43b), mRNA.	100	100	13	13	FALSE	Mm.425592	embryonic tissue| cleavage| morula| blastocyst	chr9	-	89084624	89092835	NM_001170884	P86448	GO:0008150	biological_process	no biological data available	GO:0005622//GO:0005575	intracellular//cellular_component	inferred from electronic annotation//no biological data available	GO:0008270//GO:0046872	zinc ion binding//metal ion binding	inferred from electronic annotation//inferred from electronic annotation						17529617	13	3	main
17528798	Gm5745		ENSMUST00000183748	-1.68751	5.1179	5.50925	4.75435	5.50925	4.75435	ENSMUST00000183748	predicted gene 5745 [Source:MGI Symbol;Acc:MGI:3645343]			ENSEMBL	predicted gene 5745 [gene_biotype:processed_pseudogene transcript_biotype:processed_pseudogene]	100	100	8	8	FALSE			chr9	-	73175427	73175741																	17528798	8	3	main
17364392	Cyp2c38	13097	NM_010002	-1.68511	3.55311	3.94941	3.19657	3.94941	3.19657	NM_010002	cytochrome P450, family 2, subfamily c, polypeptide 38		19|19 C3	RefSeq	Mus musculus cytochrome P450, family 2, subfamily c, polypeptide 38 (Cyp2c38), mRNA.	100	100	8	8	FALSE	Mm.42100	liver| muscle| adult	chr19	-	39389556	39463075	NM_010002	P56655	GO:0006805//GO:0019373//GO:0042738//GO:0055114//GO:0006805//GO:0019373//GO:0042738//GO:0055114//GO:0055114	xenobiotic metabolic process//epoxygenase P450 pathway//exogenous drug catabolic process//oxidation-reduction process//xenobiotic metabolic process//epoxygenase P450 pathway//exogenous drug catabolic process//oxidation-reduction process//oxidation-reduction process	not recorded//not recorded//not recorded//not recorded//////////inferred from electronic annotation	GO:0005737//GO:0005783//GO:0016020//GO:0043231//GO:0005737//GO:0005789//GO:0031090//GO:0043231//GO:0043231	cytoplasm//endoplasmic reticulum//membrane//intracellular membrane-bounded organelle//cytoplasm//endoplasmic reticulum membrane//organelle membrane//intracellular membrane-bounded organelle//intracellular membrane-bounded organelle	not recorded//inferred from electronic annotation//inferred from electronic annotation//not recorded////inferred from electronic annotation//inferred from electronic annotation////inferred from electronic annotation	GO:0004497//GO:0005506//GO:0008392//GO:0008395//GO:0016491//GO:0016705//GO:0016712//GO:0019825//GO:0020037//GO:0034875//GO:0046872//GO:0070330//GO:0004497//GO:0004497//GO:0008392//GO:0008395//GO:0016712//GO:0019825//GO:0020037//GO:0020037//GO:0034875	monooxygenase activity//iron ion binding//arachidonic acid epoxygenase activity//steroid hydroxylase activity//oxidoreductase activity//oxidoreductase activity, acting on paired donors, with incorporation or reduction of molecular oxygen//oxidoreductase activity, acting on paired donors, with incorporation or reduction of molecular oxygen, reduced flavin or flavoprotein as one donor, and incorpor…	not recorded//inferred from electronic annotation//not recorded//not recorded//inferred from electronic annotation//inferred from electronic annotation//not recorded//not recorded//not recorded//not recorded//inferred from electronic annotation//inferred from electronic annotation//inferred from electronic annotation//////////////inferred from electronic annotation//						17364392	8	1	main
17464801	Gm26075		ENSMUST00000104062	-1.68463	4.92642	5.31698	4.56455	5.31698	4.56455	ENSMUST00000104062	predicted gene, 26075 [Source:MGI Symbol;Acc:MGI:5455852]			ENSEMBL	predicted gene, 26075 [gene_biotype:snoRNA transcript_biotype:snoRNA]	100	100	16	16	FALSE			chr6	-	8501236	8501356																	17464801	16	1	main
17381190	Gm14496	672125	NM_001205282	-1.6832	2.77174	3.17268	2.42147	3.17268	2.42147	NM_001205282	predicted gene 14496		2 H4|2	RefSeq	Mus musculus predicted gene 14496 (Gm14496), mRNA.	100	73	8	8	FALSE	Mm.489571		chr2	+	181991136	182001087	NM_001205282	K7N5U4	GO:0007165//GO:0007186//GO:0008150	signal transduction//G-protein coupled receptor signaling pathway//biological_process	inferred from electronic annotation//inferred from electronic annotation//no biological data available	GO:0005575//GO:0005886//GO:0016020//GO:0016021	cellular_component//plasma membrane//membrane//integral component of membrane	no biological data available//inferred from electronic annotation//inferred from electronic annotation//inferred from electronic annotation	GO:0003674//GO:0004871//GO:0004930	molecular_function//signal transducer activity//G-protein coupled receptor activity	no biological data available//inferred from electronic annotation//inferred from electronic annotation						17381190	11	1	main
17290961	Gm10065		ENSMUST00000076238	-1.68319	4.68947	5.08009	4.32889	5.08009	4.32889	ENSMUST00000076238	predicted gene 10065 [Source:MGI Symbol;Acc:MGI:3642433]			ENSEMBL	predicted gene 10065 [gene_biotype:protein_coding transcript_biotype:protein_coding]	100	100	15	15	FALSE			chr13	-	21479097	21479441	ENSMUST00000076238	F6TJM2	GO:0008150	biological_process	no biological data available	GO:0005575	cellular_component	no biological data available	GO:0003674	molecular_function	no biological data available						17290961	15	1	main
17344508				-1.6813	5.08434	5.47293	4.72335	5.47293	4.72335														chr17	-	35935624	35937997																	17344508	9	3	main
17529928	Gm25607		ENSMUST00000104020	-1.68116	3.31619	3.71203	2.96257	3.71203	2.96257	ENSMUST00000104020	predicted gene, 25607 [Source:MGI Symbol;Acc:MGI:5455384]			ENSEMBL	predicted gene, 25607 [gene_biotype:snoRNA transcript_biotype:snoRNA]	100	100	16	16	FALSE			chr9	-	97439501	97439627																	17529928	16	3	main
17362922	Ms4a1	12482	NM_007641	-1.68106	4.90001	5.289	4.53963	5.289	4.53963	NM_007641	membrane-spanning 4-domains, subfamily A, member 1		19 8.19 cM|19 B	RefSeq	Mus musculus membrane-spanning 4-domains, subfamily A, member 1 (Ms4a1), mRNA.	100	79	23	23	FALSE	Mm.4046	bone| bone marrow| embryonic tissue| eye| fertilized ovum| inner ear| kidney| lymph node| mammary gland| ovary| spleen| thymus|oocyte| unfertilized ovum| zygote| cleavage| neonate| juvenile| adult	chr19	-	11250164	11266179	NM_007641	P19437	GO:0042113	B cell activation	inferred from electronic annotation	GO:0005615//GO:0005886//GO:0009897//GO:0016020//GO:0016021//GO:0070062//GO:0005615//GO:0005615//GO:0005887//GO:0070062//GO:0070062	extracellular space//plasma membrane//external side of plasma membrane//membrane//integral component of membrane//extracellular exosome//extracellular space//extracellular space//integral component of plasma membrane//extracellular exosome//extracellular exosome	not recorded//inferred from electronic annotation//inferred from direct assay//inferred from electronic annotation//inferred from electronic annotation//not recorded//inferred from electronic annotation////inferred from electronic annotation//inferred from electronic annotation//	GO:0005154//GO:0005515//GO:0023026//GO:0005154//GO:0023026//GO:0023026	epidermal growth factor receptor binding//protein binding//MHC class II protein complex binding//epidermal growth factor receptor binding//MHC class II protein complex binding//MHC class II protein complex binding	not recorded//inferred from physical interaction//not recorded//inferred from electronic annotation//inferred from electronic annotation//						17362922	29	1	main
17275981				-1.68057	5.14102	5.52912	4.78017	5.52912	4.78017														chr12	+	70107218	70113240																	17275981	24	1	main
17476938	Gm6866	628304	XM_011238252	-1.67999	5.35812	5.7454	4.99695	5.7454	4.99695	XM_011238252	predicted gene 6866		7|7 B3	RefSeq	PREDICTED: Mus musculus predicted gene 6866 (Gm6866), transcript variant X1, mRNA.	100	22	2	2	FALSE			chr7	+	41095422	41219259																	17476938	9	1	main
17235347	Gm15123		ENSMUST00000138988	-1.67993	5.1722	5.55992	4.81152	5.55992	4.81152	ENSMUST00000138988	predicted gene 15123 [Source:MGI Symbol;Acc:MGI:3705256]			ENSEMBL	predicted gene 15123 [gene_biotype:antisense transcript_biotype:antisense]	100	50	10	10	FALSE			chr10	+	80371898	80373216																	17235347	20	1	main
17469793	1700015O11Rik		ENSMUST00000180964	-1.67975	6.67674	7.06134	6.31309	7.06134	6.31309	ENSMUST00000180964	RIKEN cDNA 1700015O11 gene [Source:MGI Symbol;Acc:MGI:1919105]			ENSEMBL	RIKEN cDNA 1700015O11 gene [gene_biotype:lincRNA transcript_biotype:lincRNA]	100	100	14	14	FALSE			chr6	-	113631645	113633144																	17469793	14	1	main
17240663	Gm23766		ENSMUST00000103894	-1.67971	4.75459	5.14339	4.39518	5.14339	4.39518	ENSMUST00000103894	predicted gene, 23766 [Source:MGI Symbol;Acc:MGI:5453543]			ENSEMBL	predicted gene, 23766 [gene_biotype:miRNA transcript_biotype:miRNA]	100	100	11	11	FALSE			chr10	-	45095629	45095708																	17240663	11	1	main
17298468	LOC102640059	102640059	XR_383335	-1.67695	4.09166	4.48154	3.7357	4.48154	3.7357	XR_383335	uncharacterized LOC102640059			RefSeq	PREDICTED: Mus musculus uncharacterized LOC102640059 (LOC102640059), transcript variant X7, ncRNA.	100	4	1	1	FALSE			chr14	+	31906528	31931716																	17298468	24	1	main
17387681	Olfr1066	257880	NM_001011735	-1.67654	3.22385	3.61807	2.87258	3.61807	2.87258	NM_001011735	olfactory receptor 1066		2|2 D	RefSeq	Mus musculus olfactory receptor 1066 (Olfr1066), mRNA.	100	100	9	9	FALSE	Mm.377281		chr2	-	86455328	86456269	NM_001011735	A2AK62	GO:0007186//GO:0007608//GO:0007165//GO:0007186//GO:0007186//GO:0007608//GO:0007608//GO:0050896//GO:0050911//GO:0050911	G-protein coupled receptor signaling pathway//sensory perception of smell//signal transduction//G-protein coupled receptor signaling pathway//G-protein coupled receptor signaling pathway//sensory perception of smell//sensory perception of smell//response to stimulus//detection of chemical stimulus involved in sensory perception of smell//detection of chemical stimulus involved in sensory percepti…	not recorded//not recorded//inferred from electronic annotation////inferred from electronic annotation////inferred from electronic annotation//inferred from electronic annotation////inferred from electronic annotation	GO:0005887//GO:0016021//GO:0005886//GO:0005887//GO:0016020//GO:0016021//GO:0016021	integral component of plasma membrane//integral component of membrane//plasma membrane//integral component of plasma membrane//membrane//integral component of membrane//integral component of membrane	not recorded//not recorded//inferred from electronic annotation////inferred from electronic annotation//inferred from electronic annotation//	GO:0004930//GO:0004984//GO:0005549//GO:0004871//GO:0004930//GO:0004930//GO:0004984//GO:0004984//GO:0005549	G-protein coupled receptor activity//olfactory receptor activity//odorant binding//signal transducer activity//G-protein coupled receptor activity//G-protein coupled receptor activity//olfactory receptor activity//olfactory receptor activity//odorant binding	not recorded//not recorded//not recorded//inferred from electronic annotation////inferred from electronic annotation////inferred from electronic annotation//						17387681	9	3	main
17547265	Gm21889		ENSMUST00000188487	-1.67554	3.1633	3.55745	2.81282	3.55745	2.81282	ENSMUST00000188487	predicted gene, 21889 [Source:MGI Symbol;Acc:MGI:5434053]			ENSEMBL	predicted gene, 21889 [gene_biotype:unprocessed_pseudogene transcript_biotype:unprocessed_pseudogene]	100	25	2	2	FALSE			chrY	-	53712606	53713594																	17547265	8	3	main
17509001	Adam26b	382007	NM_001009547	-1.6752	3.11072	3.50507	2.76074	3.50507	2.76074	NM_001009547	a disintegrin and metallopeptidase domain 26B		8|8 A4	RefSeq	Mus musculus a disintegrin and metallopeptidase domain 26B (Adam26b), mRNA.	100	100	10	10	FALSE	Mm.55952	testis| adult	chr8	-	43519864	43528137	NM_001009547	Q9CUI8	GO:0006508//GO:0008150	proteolysis//biological_process	inferred from electronic annotation//no biological data available	GO:0005575//GO:0016020//GO:0016021	cellular_component//membrane//integral component of membrane	no biological data available//inferred from electronic annotation//inferred from electronic annotation	GO:0003674//GO:0004222//GO:0008270//GO:0008237	molecular_function//metalloendopeptidase activity//zinc ion binding//metallopeptidase activity	no biological data available//inferred from electronic annotation//inferred from electronic annotation//inferred from electronic annotation						17509001	10	1	main
17300169	Traj41	100124347	OTTMUST00000134536	-1.67493	5.49963	5.88425	5.14015	5.88425	5.14015	OTTMUST00000134536	T cell receptor alpha joining 41		14|14 C2	Havana transcript	T cell receptor alpha joining 41[gene_biotype:TR_gene transcript_biotype:TR_gene]	100	100	12	12	FALSE			chr14	+	54176271	54176325	ENSMUST00000103701	A0A0G2JF06															17300169	12	1	main
17282100	Gm24070		ENSMUST00000104519	-1.6732	3.50182	3.89276	3.15015	3.89276	3.15015	ENSMUST00000104519	predicted gene, 24070 [Source:MGI Symbol;Acc:MGI:5453847]			ENSEMBL	predicted gene, 24070 [gene_biotype:snoRNA transcript_biotype:snoRNA]	100	100	14	14	FALSE			chr12	-	77814680	77814809																	17282100	14	3	main
17427185	4930577H14Rik		ENSMUST00000151367	-1.67299	5.6692	6.05256	5.31013	6.05256	5.31013	ENSMUST00000151367	RIKEN cDNA 4930577H14 gene [Source:MGI Symbol;Acc:MGI:1925473]			ENSEMBL	RIKEN cDNA 4930577H14 gene [gene_biotype:lincRNA transcript_biotype:lincRNA]	100	100	22	22	FALSE			chr4	-	91938854	91939952																	17427185	22	1	main
17308914			NONMMUT021780	-1.67226	4.73932	5.12471	4.38291	5.12471	4.38291					NONCODE	Non-coding transcript identified by NONCODE	100	100	10	10	FALSE			chr14	-	79364940	79365014																	17308914	10	3	main
17533946	Gm2825	100040533	NM_001168337	-1.67123	4.56472	4.95018	4.20927	4.95018	4.20927	NM_001168337	predicted gene 2825		X A3.1|X	RefSeq	Mus musculus predicted gene 2825 (Gm2825), mRNA.	100	100	9	9	FALSE	Mm.337329	testis| adult	chrX	+	32973897	32975856	NM_001168337	Q99N64	GO:0007275//GO:0007283//GO:0016567//GO:0030154	multicellular organismal development//spermatogenesis//protein ubiquitination//cell differentiation	inferred from electronic annotation//inferred from electronic annotation//inferred from electronic annotation//inferred from electronic annotation	GO:0005634//GO:0016363	nucleus//nuclear matrix	inferred from electronic annotation//inferred from electronic annotation									17533946	9	3	main
17284620	Ighv8-11	636462	OTTMUST00000131259	-1.67096	2.23849	2.63926	1.89858	2.63926	1.89858	OTTMUST00000131259	immunoglobulin heavy variable V8-11		12|12 F2	Havana transcript	immunoglobulin heavy variable V8-11[gene_biotype:IG_gene transcript_biotype:IG_gene]	100	100	8	8	FALSE			chr12	-	115567165	115567585	ENSMUST00000103536	A0A075B5X4												Pfam	IPR013106	Immunoglobulin V-set domain	17284620	8	1	main
17232509				-1.66975	3.10014	3.49193	2.7523	3.49193	2.7523														chr10	+	34010996	34011203																	17232509	7	1	main
17538318	Gm23325		ENSMUST00000157422	-1.66531	3.71973	4.10577	3.36998	4.10577	3.36998	ENSMUST00000157422	predicted gene, 23325 [Source:MGI Symbol;Acc:MGI:5453102]			ENSEMBL	predicted gene, 23325 [gene_biotype:snoRNA transcript_biotype:snoRNA]	100	100	8	8	FALSE			chrX	+	143413898	143414026																	17538318	8	3	main
17245169			GENSCAN00000018111	-1.66496	6.03122	6.41017	5.67468	6.41017	5.67468					ENSEMBL	cdna:genscan chromosome:GRCm38:10:116918678:116973124:-1 transcript_biotype:protein_coding	100	78	7	7	FALSE			chr10	-	116972705	116973233																	17245169	9	3	main
17506945			NONMMUT067797	-1.66313	5.30445	5.68408	4.95018	5.68408	4.95018					NONCODE	Non-coding transcript identified by NONCODE	100	100	9	9	FALSE			chr8	+	126977127	126977249																	17506945	9	1	main
17516314			GENSCAN00000043053	-1.66239	2.69819	3.08961	2.35635	3.08961	2.35635					ENSEMBL	cdna:genscan chromosome:GRCm38:9:40164633:40164959:1 transcript_biotype:protein_coding	100	100	8	8	FALSE			chr9	+	40164630	40164959																	17516314	8	1	main
17245367	Gm16321		ENSMUST00000155184	-1.66194	3.4839	3.86955	3.13668	3.86955	3.13668	ENSMUST00000155184	predicted gene 16321 [Source:MGI Symbol;Acc:MGI:3826560]			ENSEMBL	predicted gene 16321 [gene_biotype:antisense transcript_biotype:antisense]	100	100	22	22	FALSE			chr10	-	119442679	119443624																	17245367	22	1	main
17332117	Gm15966		ENSMUST00000136853	-1.66045	4.06472	4.44693	3.71536	4.44693	3.71536	ENSMUST00000136853	predicted gene 15966 [Source:MGI Symbol;Acc:MGI:3802004]			ENSEMBL	predicted gene 15966 [gene_biotype:lincRNA transcript_biotype:lincRNA]	100	100	16	16	FALSE			chr16	-	91320452	91328995																	17332117	16	1	main
17389295	Olfr1307	257956	NM_001011787	-1.6578	4.28384	4.66397	3.9347	4.66397	3.9347	NM_001011787	olfactory receptor 1307		2|2 E3	RefSeq	Mus musculus olfactory receptor 1307 (Olfr1307), mRNA.	100	100	10	10	FALSE	Mm.377314		chr2	-	111944516	111945454	NM_001011787	Q7TQX1	GO:0007186//GO:0007608//GO:0050907//GO:0007165//GO:0007186//GO:0007186//GO:0007608//GO:0007608//GO:0050896//GO:0050907//GO:0050911//GO:0050911	G-protein coupled receptor signaling pathway//sensory perception of smell//detection of chemical stimulus involved in sensory perception//signal transduction//G-protein coupled receptor signaling pathway//G-protein coupled receptor signaling pathway//sensory perception of smell//sensory perception of smell//response to stimulus//detection of chemical stimulus involved in sensory perception//detec…	not recorded//not recorded//not recorded//inferred from electronic annotation////inferred from electronic annotation//inferred from electronic annotation////inferred from electronic annotation////inferred from electronic annotation//	GO:0016021//GO:0005886//GO:0016020//GO:0016021//GO:0016021	integral component of membrane//plasma membrane//membrane//integral component of membrane//integral component of membrane	not recorded//inferred from electronic annotation//inferred from electronic annotation////inferred from electronic annotation	GO:0004888//GO:0004984//GO:0004871//GO:0004888//GO:0004930//GO:0004984//GO:0004984	transmembrane signaling receptor activity//olfactory receptor activity//signal transducer activity//transmembrane signaling receptor activity//G-protein coupled receptor activity//olfactory receptor activity//olfactory receptor activity	not recorded//not recorded//inferred from electronic annotation////inferred from electronic annotation//inferred from electronic annotation//						17389295	10	1	main
17547000	Gm21721		ENSMUST00000179595	-1.65708	2.98257	3.36906	2.64042	3.36906	2.64042	ENSMUST00000179595	predicted gene, 21721 [Source:MGI Symbol;Acc:MGI:5433885]			ENSEMBL	predicted gene, 21721 [gene_biotype:protein_coding transcript_biotype:protein_coding]	100	100	11	11	FALSE			chrY	-	9199960	9200643	ENSMUST00000179595	J3QMK7	GO:0007276	gamete generation	inferred from electronic annotation									Pfam//Pfam//Pfam	IPR003671//IPR003671//IPR003671	Spindlin/spermiogenesis-specific protein//Spindlin/spermiogenesis-specific protein//Spindlin/spermiogenesis-specific protein	17547000	11	3	main
17487046	Psg28	114871	NM_054063	-1.65578	3.69746	4.07906	3.35155	4.07906	3.35155	NM_054063	pregnancy-specific glycoprotein 28		7|7 A2	RefSeq	Mus musculus pregnancy-specific glycoprotein 28 (Psg28), mRNA.	100	100	16	16	FALSE	Mm.362025	extraembryonic tissue| adult	chr7	-	18422536	18432055	NM_054063	Q4KL66	GO:0007565//GO:0008150	female pregnancy//biological_process	inferred from electronic annotation//no biological data available	GO:0005575	cellular_component	no biological data available	GO:0003674	molecular_function	no biological data available						17487046	16	1	main
17459315	Igkv1-122	434024	OTTMUST00000131787	-1.65507	3.7835	4.16436	3.43747	4.16436	3.43747	OTTMUST00000131787	immunoglobulin kappa chain variable 1-122		6|6 C1	Havana transcript	immunoglobulin kappa chain variable 1-122[gene_biotype:IG_gene transcript_biotype:IG_gene]	100	100	11	11	FALSE			chr6	+	68016742	68017488														Pfam//Pfam	IPR013106//IPR013151	Immunoglobulin V-set domain//Immunoglobulin	17459315	11	3	main
17542068	Mir883a	100124462	NR_030541	-1.65506	2.77376	3.16091	2.43403	3.16091	2.43403	NR_030541	microRNA 883a		X|X	RefSeq	Mus musculus microRNA 883a (Mir883a), microRNA.	100	100	9	9	FALSE			chrX	-	66780758	66780833																	17542068	9	1	main
17316428	BC048602	100126269	NR_045280	-1.65486	6.10623	6.48039	5.75368	6.48039	5.75368	NR_045280	cDNA sequence BC048602			RefSeq	Mus musculus cDNA sequence BC048602 (BC048602), long non-coding RNA.	100	100	15	15	FALSE	Mm.247402	testis	chr15	-	35307010	35328535																	17316428	15	1	main
17411913	Gm11820	102640073	XR_390410	-1.65386	3.08116	3.46538	2.73954	3.46538	2.73954	XR_390410	predicted gene 11820		4|4 5.58 cM	RefSeq	PREDICTED: Mus musculus predicted gene 11820 (Gm11820), transcript variant X1, ncRNA.	100	74	17	17	FALSE			chr4	+	13076140	13096806																	17411913	23	1	main
17267885	Cacna1g	12291	NM_001112813	-1.65337	6.8393	7.21162	6.48621	7.21162	6.48621	NM_001112813	calcium channel, voltage-dependent, T type, alpha 1G subunit		11|11 D	RefSeq	Mus musculus calcium channel, voltage-dependent, T type, alpha 1G subunit (Cacna1g), transcript variant 2, mRNA.	100	87	27	27	FALSE	Mm.29585	brain| embryonic tissue| eye| inner ear| kidney| liver| lung| mammary gland| pancreas| pituitary gland| stomach| testis| organogenesis| fetus| juvenile| adult	chr11	-	94408391	94474198	NM_001112813	Q9JKS7	GO:0001508//GO:0002027//GO:0007204//GO:0007268//GO:0010045//GO:0014824//GO:0042391//GO:0045956//GO:0051924//GO:0060371//GO:0060402//GO:0070509//GO:0086010//GO:0042391//GO:0045956//GO:0070509//GO:0070509//GO:0070588//GO:0070588//GO:0070588//GO:0086010//GO:0006810//GO:0006811//GO:0034765//GO:0055085//GO:0006816//GO:0034220	action potential//regulation of heart rate//positive regulation of cytosolic calcium ion concentration//synaptic transmission//response to nickel cation//artery smooth muscle contraction//regulation of membrane potential//positive regulation of calcium ion-dependent exocytosis//regulation of calcium ion transport//regulation of atrial cardiac muscle cell membrane depolarization//calcium ion trans…	inferred from mutant phenotype//inferred from mutant phenotype//not recorded//inferred from genetic interaction//inferred from mutant phenotype//not recorded//not recorded//not recorded//not recorded//inferred from mutant phenotype//not recorded//not recorded//not recorded////////inferred from electronic annotation//inferred from direct assay//inferred from electronic annotation//////inferred fro…	GO:0005829//GO:0005886//GO:0005886//GO:0016020//GO:0030425//GO:0043025//GO:0044297//GO:0048471//GO:0005891//GO:0016020//GO:0016021	cytosol//plasma membrane//plasma membrane//membrane//dendrite//neuronal cell body//cell body//perinuclear region of cytoplasm//voltage-gated calcium channel complex//membrane//integral component of membrane	not recorded//inferred from direct assay//not recorded//not recorded//not recorded//not recorded//not recorded//not recorded//inferred from electronic annotation//inferred from electronic annotation//inferred from electronic annotation	GO:0005245//GO:0005515//GO:0008332//GO:0008332//GO:0097110//GO:0008332//GO:0008332//GO:0097110//GO:0005216//GO:0005244//GO:0005245//GO:0005262	voltage-gated calcium channel activity//protein binding//low voltage-gated calcium channel activity//low voltage-gated calcium channel activity//scaffold protein binding//low voltage-gated calcium channel activity//low voltage-gated calcium channel activity//scaffold protein binding//ion channel activity//voltage-gated ion channel activity//voltage-gated calcium channel activity//calcium channel …	inferred from direct assay//inferred from physical interaction//inferred from direct assay//not recorded//not recorded//inferred from electronic annotation//////inferred from electronic annotation//inferred from electronic annotation//inferred from electronic annotation//inferred from electronic annotation						17267885	31	1	main
17236792	4930556N09Rik	75301	NR_045358	-1.65322	4.03607	4.41497	3.68969	4.41497	3.68969	NR_045358	RIKEN cDNA 4930556N09 gene		10|10 C3	RefSeq	Mus musculus RIKEN cDNA 4930556N09 gene (4930556N09Rik), long non-coding RNA.	100	100	23	23	FALSE	Mm.108650	testis| adult	chr10	+	97035768	97061059																	17236792	23	1	main
17445629	Gm4128		ENSMUST00000154338	-1.65267	3.7322	4.11215	3.38735	4.11215	3.38735	ENSMUST00000154338	predicted gene 4128 [Source:MGI Symbol;Acc:MGI:3782304]			ENSEMBL	predicted gene 4128 [gene_biotype:antisense transcript_biotype:antisense]	100	100	20	20	FALSE			chr5	-	14056438	14074157																	17445629	20	1	main
17228291	n-R5s220		ENSMUST00000082926	-1.65132	4.75482	5.13038	4.40676	5.13038	4.40676	ENSMUST00000082926	nuclear encoded rRNA 5S 220 [Source:MGI Symbol;Acc:MGI:4422085]			ENSEMBL	nuclear encoded rRNA 5S 220 [gene_biotype:rRNA transcript_biotype:rRNA]	100	100	10	10	FALSE			chr1	-	154311408	154311527																	17228291	10	1	main
17429279	Olfr1337	258306	NM_146309	-1.65113	6.24352	6.61571	5.89226	6.61571	5.89226	NM_146309	olfactory receptor 1337		4|4 D2.1	RefSeq	Mus musculus olfactory receptor 1337 (Olfr1337), mRNA.	100	100	10	10	FALSE	Mm.377426		chr4	-	118781636	118782583	NM_146309	A1L1B1	GO:0007186//GO:0007608//GO:0007165//GO:0007186//GO:0007186//GO:0007608//GO:0007608//GO:0050896//GO:0050911//GO:0050911	G-protein coupled receptor signaling pathway//sensory perception of smell//signal transduction//G-protein coupled receptor signaling pathway//G-protein coupled receptor signaling pathway//sensory perception of smell//sensory perception of smell//response to stimulus//detection of chemical stimulus involved in sensory perception of smell//detection of chemical stimulus involved in sensory percepti…	not recorded//not recorded//inferred from electronic annotation////inferred from electronic annotation////inferred from electronic annotation//inferred from electronic annotation////inferred from electronic annotation	GO:0016021//GO:0005886//GO:0016020//GO:0016021//GO:0016021	integral component of membrane//plasma membrane//membrane//integral component of membrane//integral component of membrane	not recorded//inferred from electronic annotation//inferred from electronic annotation////inferred from electronic annotation	GO:0004984//GO:0004871//GO:0004930//GO:0004984//GO:0004984	olfactory receptor activity//signal transducer activity//G-protein coupled receptor activity//olfactory receptor activity//olfactory receptor activity	not recorded//inferred from electronic annotation//inferred from electronic annotation////inferred from electronic annotation						17429279	10	1	main
17525799	Olfr985	258854	NM_146855	-1.65006	5.09846	5.4725	4.74998	5.4725	4.74998	NM_146855	olfactory receptor 985		9|9 A5-B	RefSeq	Mus musculus olfactory receptor 985 (Olfr985), mRNA.	100	100	18	18	FALSE	Mm.377722	embryonic tissue	chr9	-	40126924	40128039	NM_146855	Q8VGB4	GO:0007186//GO:0007608//GO:0007165//GO:0007186//GO:0007608//GO:0050896//GO:0050911	G-protein coupled receptor signaling pathway//sensory perception of smell//signal transduction//G-protein coupled receptor signaling pathway//sensory perception of smell//response to stimulus//detection of chemical stimulus involved in sensory perception of smell	not recorded//not recorded//inferred from electronic annotation//inferred from electronic annotation//inferred from electronic annotation//inferred from electronic annotation//inferred from electronic annotation	GO:0005887//GO:0016021//GO:0005886//GO:0016020//GO:0016021	integral component of plasma membrane//integral component of membrane//plasma membrane//membrane//integral component of membrane	not recorded//not recorded//inferred from electronic annotation//inferred from electronic annotation//inferred from electronic annotation	GO:0004930//GO:0004984//GO:0005549//GO:0004871//GO:0004930//GO:0004984	G-protein coupled receptor activity//olfactory receptor activity//odorant binding//signal transducer activity//G-protein coupled receptor activity//olfactory receptor activity	not recorded//not recorded//not recorded//inferred from electronic annotation//inferred from electronic annotation//inferred from electronic annotation						17525799	18	1	main
17523668			GENSCAN00000004936	-1.64923	2.78078	3.165	2.44321	3.165	2.44321					ENSEMBL	cdna:genscan chromosome:GRCm38:9:124127369:124388426:1 transcript_biotype:protein_coding	100	56	5	5	FALSE			chr9	+	124339058	124347165																	17523668	9	1	main
17425377			NONMMUT047310	-1.64922	5.16596	5.53944	4.81766	5.53944	4.81766					NONCODE	Non-coding transcript identified by NONCODE: Antisense	100	100	22	22	FALSE			chr4	-	53720902	53721200																	17425377	22	1	main
17494684	Olfr693	258445	NM_146453	-1.649	5.63093	6.00327	5.28168	6.00327	5.28168	NM_146453	olfactory receptor 693		7|7 E3	RefSeq	Mus musculus olfactory receptor 693 (Olfr693), mRNA.	100	100	15	15	FALSE	Mm.377507		chr7	-	106677534	106678485	NM_146453	A1L3R8	GO:0007186//GO:0007608//GO:0007165//GO:0007186//GO:0007186//GO:0007608//GO:0007608//GO:0050896//GO:0050911//GO:0050911	G-protein coupled receptor signaling pathway//sensory perception of smell//signal transduction//G-protein coupled receptor signaling pathway//G-protein coupled receptor signaling pathway//sensory perception of smell//sensory perception of smell//response to stimulus//detection of chemical stimulus involved in sensory perception of smell//detection of chemical stimulus involved in sensory percepti…	not recorded//not recorded//inferred from electronic annotation////inferred from electronic annotation////inferred from electronic annotation//inferred from electronic annotation////inferred from electronic annotation	GO:0016021//GO:0005886//GO:0016020//GO:0016021//GO:0016021	integral component of membrane//plasma membrane//membrane//integral component of membrane//integral component of membrane	not recorded//inferred from electronic annotation//inferred from electronic annotation////inferred from electronic annotation	GO:0004984//GO:0004871//GO:0004930//GO:0004984//GO:0004984	olfactory receptor activity//signal transducer activity//G-protein coupled receptor activity//olfactory receptor activity//olfactory receptor activity	not recorded//inferred from electronic annotation//inferred from electronic annotation////inferred from electronic annotation						17494684	15	1	main
17333651	Zfp97	22759	NM_011765	-1.64803	4.58834	4.96284	4.2421	4.96284	4.2421	NM_011765	zinc finger protein 97		17|17 A3.1	RefSeq	Mus musculus zinc finger protein 97 (Zfp97), mRNA.	100	100	8	8	FALSE	Mm.436633	embryonic tissue| intestine| liver| mammary gland| ovary| pancreas|oocyte| cleavage| fetus| adult	chr17	+	17121383	17146878	NM_011765	Q61491	GO:0006355//GO:0008150	regulation of transcription, DNA-templated//biological_process	inferred from electronic annotation//no biological data available	GO:0005634//GO:0005622	nucleus//intracellular	inferred from direct assay//inferred from electronic annotation	GO:0003674//GO:0003676//GO:0003677//GO:0046872	molecular_function//nucleic acid binding//DNA binding//metal ion binding	no biological data available//inferred from electronic annotation//inferred from electronic annotation//inferred from electronic annotation						17333651	8	1	main
17250162	Hist3h2ba	78303	ENSMUST00000078267	-1.64788	4.75405	5.12799	4.40738	5.12799	4.40738	ENSMUST00000078267	histone cluster 3, H2ba		11|11 B2	ENSEMBL	histone cluster 3, H2ba [gene_biotype:protein_coding transcript_biotype:protein_coding]	100	100	15	15	FALSE	Mm.28022	brain| embryonic tissue| eye| inner ear| lymph node| ovary| thymus|oocyte| organogenesis| fetus| neonate| juvenile| adult	chr11	+	58948911	58949530	ENSMUST00000078267	Q9D2U9	GO:0006334//GO:0006334//GO:0008150	nucleosome assembly//nucleosome assembly//biological_process	not recorded////no biological data available	GO:0000786//GO:0000788//GO:0005634//GO:0005694//GO:0070062//GO:0000788//GO:0005634//GO:0005634//GO:0005654//GO:0070062	nucleosome//nuclear nucleosome//nucleus//chromosome//extracellular exosome//nuclear nucleosome//nucleus//nucleus//nucleoplasm//extracellular exosome	inferred from electronic annotation//not recorded//not recorded//inferred from electronic annotation//not recorded//////inferred from electronic annotation//traceable author statement//	GO:0003677//GO:0046982//GO:0003677//GO:0003677	DNA binding//protein heterodimerization activity//DNA binding//DNA binding	not recorded//inferred from electronic annotation////inferred from electronic annotation			Pfam	IPR007125	Histone H2A/H2B/H3	17250162	15	1	main
17546232	Zf12	331360	NR_003547	-1.64759	5.44442	5.8165	5.09614	5.8165	5.09614	NR_003547	Zf12 pseudogene			RefSeq	Mus musculus Zf12 pseudogene (Zf12), non-coding RNA.	100	100	9	9	FALSE	Mm.490244	eye| fetus	chrX_GL456233_random	+	268799	270075																	17546232	9	3	main
17268088	Gm11543	665174	XM_006542890	-1.64706	3.56287	3.94095	3.22106	3.94095	3.22106	XM_006542890	predicted gene 11543		11 D|11	RefSeq	PREDICTED: Mus musculus predicted gene 11543 (Gm11543), transcript variant X1, mRNA.	100	100	10	10	FALSE			chr11	-	94828265	94831734																	17268088	10	1	main
17262250	Tgtp2	100039796	ENSMUST00000128411	-1.64673	3.57567	3.95353	3.23393	3.95353	3.23393	ENSMUST00000128411	T cell specific GTPase 2		11 B1.2|11	ENSEMBL	T cell specific GTPase 2 [gene_biotype:protein_coding transcript_biotype:processed_transcript]	100	100	8	8	FALSE			chr11	-	49057194	49064212																	17262250	8	1	main
17471755				-1.6461	4.03039	4.40592	3.68687	4.40592	3.68687														chr6	-	130162528	130162612																	17471755	8	3	main
17284379	Igh-VJ558	16061	BC004786	-1.64579	4.55632	4.92986	4.21108	4.92986	4.21108	BC004786	immunoglobulin heavy chain (J558 family)		12 F2|12	GenBank	Mus musculus immunoglobulin heavy chain complex, mRNA (cDNA clone MGC:6727 IMAGE:3588636), complete cds.	100	100	10	10	FALSE	Mm.246497//Mm.305376//Mm.313447//Mm.313465//Mm.313480//Mm.313488//Mm.335723//Mm.342187//Mm.351752//Mm.390491//Mm.390523//Mm.390541//Mm.423002//Mm.423936//Mm.425757//Mm.425779//Mm.427704//Mm.435577//Mm.436242//Mm.436336//Mm.436337//Mm.458003	bone marrow| liver| lung| mammary gland| adult//bone marrow| adult//bone marrow| mammary gland| spleen| juvenile| adult//bone marrow| kidney| lung| mammary gland| juvenile| adult////bone marrow| lung| mammary gland| adult//bone marrow| inner ear| intestine| lung| pancreas| spleen| thymus| neonate| juvenile| adult//thymus| juvenile//bone marrow| lung| adult//bone marrow| embryonic tissue| lung| ly…	chr12	-	113597446	113597905	BC004786	Q99KA4	GO:0008150	biological_process	no biological data available	GO:0005575	cellular_component	no biological data available	GO:0003674	molecular_function	no biological data available						17284379	10	3	main
17333848	Vmn1r227	171229	NM_134195	-1.64571	3.85845	4.2345	3.51579	4.2345	3.51579	NM_134195	vomeronasal 1 receptor 227		17|17 A3.2	RefSeq	Mus musculus vomeronasal 1 receptor 227 (Vmn1r227), mRNA.	100	100	9	9	FALSE	Mm.377187		chr17	+	20735100	20736126			GO:0019236	response to pheromone	inferred from sequence or structural similarity	GO:0005887	integral component of plasma membrane	inferred from sequence or structural similarity	GO:0005550//GO:0016503	pheromone binding//pheromone receptor activity	inferred from sequence or structural similarity//inferred from sequence or structural similarity						17333848	9	1	main
17300185	Traj33	100124356	OTTMUST00000134545	-1.64466	4.5869	4.95981	4.24202	4.95981	4.24202	OTTMUST00000134545	T cell receptor alpha joining 33		14|14 C2	Havana transcript	T cell receptor alpha joining 33[gene_biotype:TR_gene transcript_biotype:TR_gene]	100	100	16	16	FALSE			chr14	+	54185358	54185414	ENSMUST00000103708	A0A0G2JDY8															17300185	16	1	main
17313852	AU022754	105975	NR_040433	-1.64395	5.24729	5.61811	4.90094	5.61811	4.90094	NR_040433	expressed sequence AU022754			RefSeq	Mus musculus expressed sequence AU022754 (AU022754), long non-coding RNA.	100	100	20	20	FALSE	Mm.394884	bladder| brain| adult	chr15	+	85581142	85593708																	17313852	20	1	main
17246262	Rps26	27370	NM_013765	-1.6434	3.60262	3.97874	3.26206	3.97874	3.26206	NM_013765	ribosomal protein S26		10|10 D3	RefSeq	Mus musculus ribosomal protein S26 (Rps26), mRNA.	100	100	8	8	FALSE	Mm.261679	adipose tissue| blood| bone| bone marrow| brain| connective tissue| embryonic tissue| extraembryonic tissue| eye| heart| inner ear| intestine| joint| kidney| liver| lung| lymph node| mammary gland| molar| muscle| ovary| pancreas| pituitary gland| prostate| salivary gland| skin| spleen| stomach| testis| thymus| thyroid| tongue|oocyte| cleavage| morula| blastocyst| gastrula| organogenesis| fetus| n…	chr10	-	128624529	128626506	NM_013765	P62855	GO:0033119//GO:0006412//GO:0033119//GO:0033119	negative regulation of RNA splicing//translation//negative regulation of RNA splicing//negative regulation of RNA splicing	not recorded//inferred from electronic annotation//inferred from electronic annotation//	GO:0005730//GO:0005737//GO:0015935//GO:0016020//GO:0022627//GO:0070062//GO:0005622//GO:0005730//GO:0005730//GO:0005737//GO:0005737//GO:0005840//GO:0015935//GO:0015935//GO:0016020//GO:0016020//GO:0022627//GO:0022627//GO:0030529//GO:0070062//GO:0070062	nucleolus//cytoplasm//small ribosomal subunit//membrane//cytosolic small ribosomal subunit//extracellular exosome//intracellular//nucleolus//nucleolus//cytoplasm//cytoplasm//ribosome//small ribosomal subunit//small ribosomal subunit//membrane//membrane//cytosolic small ribosomal subunit//cytosolic small ribosomal subunit//ribonucleoprotein complex//extracellular exosome//extracellular exosome	not recorded//not recorded//not recorded//not recorded//not recorded//not recorded//inferred from electronic annotation//inferred from electronic annotation////inferred from electronic annotation////inferred from electronic annotation//inferred from electronic annotation////inferred from electronic annotation//////inferred from electronic annotation//inferred from electronic annotation//inferred …	GO:0003729//GO:0044822//GO:0003729//GO:0003729//GO:0003735//GO:0003735//GO:0044822//GO:0044822	mRNA binding//poly(A) RNA binding//mRNA binding//mRNA binding//structural constituent of ribosome//structural constituent of ribosome//poly(A) RNA binding//poly(A) RNA binding	not recorded//not recorded////inferred from electronic annotation////inferred from electronic annotation//inferred from electronic annotation//						17246262	8	3	main
17268071	Tmem92	544806	NM_001034896	-1.64141	4.98046	5.35074	4.6358	5.35074	4.6358	NM_001034896	transmembrane protein 92		11|11 D	RefSeq	Mus musculus transmembrane protein 92 (Tmem92), transcript variant 2, mRNA.	100	85	11	11	FALSE	Mm.379774	embryonic tissue| cleavage| morula	chr11	-	94777217	94782703	NM_001034896	B7ZWI3	GO:0008150	biological_process	no biological data available	GO:0016020//GO:0016021	membrane//integral component of membrane	inferred from electronic annotation//inferred from electronic annotation	GO:0003674	molecular_function	no biological data available						17268071	13	1	main
17347873	2010106C02Rik	72104	NR_045435	-1.64051	5.51801	5.88662	5.17248	5.88662	5.17248	NR_045435	RIKEN cDNA 2010106C02 gene		17|17	RefSeq	Mus musculus RIKEN cDNA 2010106C02 gene (2010106C02Rik), long non-coding RNA.	100	100	19	19	FALSE	Mm.443401	intestine| adult	chr17	-	86285167	86287178																	17347873	19	1	main
17272487	St6galnac1	20445	NM_011371	-1.64043	5.47791	5.84657	5.1325	5.84657	5.1325	NM_011371	ST6 (alpha-N-acetyl-neuraminyl-2,3-beta-galactosyl-1,3)-N-acetylgalactosaminide alpha-2,6-sialyltransferase 1		11|11 E2	RefSeq	Mus musculus ST6 (alpha-N-acetyl-neuraminyl-2,3-beta-galactosyl-1, 3)-N-acetylgalactosaminide alpha-2,6-sialyltransferase 1 (St6galnac1), mRNA.	100	38	5	5	FALSE	Mm.436887//Mm.491644	mammary gland| skin| spleen| juvenile| adult//lung| mammary gland| adult	chr11	-	116738239	116775507	NM_011371	Q9QZ39	GO:0001574//GO:0006486//GO:0009312//GO:0016266//GO:0018279//GO:0043687//GO:0016266//GO:0018279//GO:0043687//GO:0097503//GO:0097503	ganglioside biosynthetic process//protein glycosylation//oligosaccharide biosynthetic process//O-glycan processing//protein N-linked glycosylation via asparagine//post-translational protein modification//O-glycan processing//protein N-linked glycosylation via asparagine//post-translational protein modification//sialylation//sialylation	traceable author statement//inferred from electronic annotation//inferred from direct assay//not recorded//not recorded//not recorded////////inferred from direct assay//inferred from electronic annotation	GO:0000139//GO:0005794//GO:0016020//GO:0016021//GO:0000139//GO:0000139//GO:0016021	Golgi membrane//Golgi apparatus//membrane//integral component of membrane//Golgi membrane//Golgi membrane//integral component of membrane	not recorded//inferred from electronic annotation//inferred from electronic annotation//inferred from sequence or structural similarity////inferred from electronic annotation//inferred from electronic annotation	GO:0001665//GO:0008373//GO:0016740//GO:0016757//GO:0001665	alpha-N-acetylgalactosaminide alpha-2,6-sialyltransferase activity//sialyltransferase activity//transferase activity//transferase activity, transferring glycosyl groups//alpha-N-acetylgalactosaminide alpha-2,6-sialyltransferase activity	inferred from direct assay//inferred from electronic annotation//inferred from electronic annotation//inferred from electronic annotation//inferred from electronic annotation						17272487	13	1	main
17505938	Bco1	63857	NM_001163028	-1.64027	5.35496	5.72381	5.00988	5.72381	5.00988	NM_001163028	beta-carotene oxygenase 1		8|8 E1	RefSeq	Mus musculus beta-carotene oxygenase 1 (Bco1), transcript variant 2, mRNA.	100	100	21	21	FALSE	Mm.174133	embryonic tissue| extraembryonic tissue| eye| kidney| liver| oviduct| pancreas| organogenesis| fetus| adult	chr8	+	117095854	117133720	NM_001163028	Q9JJS6	GO:0001523//GO:0001523//GO:0042574//GO:0055114//GO:1901810//GO:0001523//GO:0001523//GO:0042572//GO:0055114//GO:0055114//GO:0055114	retinoid metabolic process//retinoid metabolic process//retinal metabolic process//oxidation-reduction process//beta-carotene metabolic process//retinoid metabolic process//retinoid metabolic process//retinol metabolic process//oxidation-reduction process//oxidation-reduction process//oxidation-reduction process	inferred from direct assay//not recorded//inferred from genetic interaction//not recorded//inferred from mutant phenotype//inferred from electronic annotation////inferred from electronic annotation//inferred from electronic annotation////inferred from sequence or structural similarity				GO:0003834//GO:0003834//GO:0003834//GO:0004497//GO:0016491//GO:0046872//GO:0003834//GO:0003834	beta-carotene 15,15'-monooxygenase activity//beta-carotene 15,15'-monooxygenase activity//beta-carotene 15,15'-monooxygenase activity//monooxygenase activity//oxidoreductase activity//metal ion binding//beta-carotene 15,15'-monooxygenase activity//beta-carotene 15,15'-monooxygenase activity	inferred from direct assay//not recorded//inferred from sequence or structural similarity//inferred from electronic annotation//inferred from electronic annotation//inferred from electronic annotation//inferred from electronic annotation//						17505938	21	1	main
17269333	Krt36	16673	NM_001174099	-1.63989	5.45949	5.82794	5.11434	5.82794	5.11434	NM_001174099	keratin 36		11|11 D	RefSeq	Mus musculus keratin 36 (Krt36), mRNA.	100	100	13	13	FALSE	Mm.306829	embryonic tissue| skin| tongue| fetus| juvenile| adult	chr11	-	100102007	100105626	NM_001174099	B1AQ75	GO:0045616	regulation of keratinocyte differentiation	inferred from direct assay	GO:0005882//GO:0045111//GO:0070062//GO:0070062//GO:0070062	intermediate filament//intermediate filament cytoskeleton//extracellular exosome//extracellular exosome//extracellular exosome	inferred from electronic annotation//inferred from direct assay//not recorded//inferred from electronic annotation//	GO:0005198//GO:0030280	structural molecule activity//structural constituent of epidermis	inferred from electronic annotation//inferred from direct assay						17269333	13	1	main
17236100	Gm25281		ENSMUST00000157270	-1.63776	3.44887	3.82304	3.11132	3.82304	3.11132	ENSMUST00000157270	predicted gene, 25281 [Source:MGI Symbol;Acc:MGI:5455058]			ENSEMBL	predicted gene, 25281 [gene_biotype:miRNA transcript_biotype:miRNA]	100	100	7	7	FALSE			chr10	+	85333901	85334004																	17236100	7	3	main
17404091	Fabp4	11770	NM_024406	-1.63717	3.7888	4.16105	3.44985	4.16105	3.44985	NM_024406	fatty acid binding protein 4, adipocyte		3 A1|3 2.56 cM	RefSeq	Mus musculus fatty acid binding protein 4, adipocyte (Fabp4), mRNA.	100	100	13	13	FALSE	Mm.582	adrenal gland| bladder| bone marrow| connective tissue| embryonic tissue| epididymis| extraembryonic tissue| eye| heart| intestine| joint| kidney| liver| lung| mammary gland| muscle| pancreas| prostate| skin| spinal cord| spleen| stomach| testis| thymus| thyroid| tongue| uterus| vagina| cleavage| fetus| neonate| juvenile| adult	chr3	-	10204342	10208576	NM_024406	P04117	GO:0001816//GO:0006469//GO:0006631//GO:0006810//GO:0008284//GO:0042632//GO:0045892//GO:0050729//GO:0050872//GO:0050873//GO:0071285	cytokine production//negative regulation of protein kinase activity//fatty acid metabolic process//transport//positive regulation of cell proliferation//cholesterol homeostasis//negative regulation of transcription, DNA-templated//positive regulation of inflammatory response//white fat cell differentiation//brown fat cell differentiation//cellular response to lithium ion	inferred from mutant phenotype//inferred from mutant phenotype//not recorded//inferred from electronic annotation//not recorded//inferred from mutant phenotype//inferred from mutant phenotype//inferred from mutant phenotype//inferred from direct assay//inferred from direct assay//inferred from direct assay	GO:0005634//GO:0005737//GO:0005829//GO:0070062//GO:0005654//GO:0005737//GO:0005737//GO:0070062//GO:0070062	nucleus//cytoplasm//cytosol//extracellular exosome//nucleoplasm//cytoplasm//cytoplasm//extracellular exosome//extracellular exosome	inferred from electronic annotation//not recorded//not recorded//not recorded//traceable author statement//inferred from electronic annotation////inferred from electronic annotation//	GO:0005215//GO:0008289	transporter activity//lipid binding	inferred from electronic annotation//inferred from electronic annotation						17404091	13	1	main
17459370	Igkv13-54-1	692105	OTTMUST00000132756	-1.63717	2.53063	2.91109	2.19989	2.91109	2.19989	OTTMUST00000132756	immunoglobulin kappa chain variable 13-54-1		6|6 C1	Havana transcript	immunoglobulin kappa chain variable 13-54-1[gene_biotype:IG_pseudogene transcript_biotype:IG_pseudogene]	100	100	9	9	FALSE			chr6	+	69600066	69617424																	17459370	9	1	main
17404217	Sirpb1a	320832	AB109404	-1.63671	2.65699	3.03605	2.32525	3.03605	2.32525	AB109404	signal-regulatory protein beta 1A		3|3 A1	GenBank	Mus musculus mRNA for SIRP beta 1, complete cds.	100	13	1	1	FALSE	Mm.330924//Mm.425126	bone marrow| ovary| skin| spleen| testis| vagina| juvenile| adult//bladder| bone marrow| epididymis| lymph node| mammary gland| ovary| oviduct| skin| testis| vagina| juvenile| adult	chr3	-	15795145	15848528	AB109404	Q76CT6	GO:0035556//GO:0050766	intracellular signal transduction//positive regulation of phagocytosis	inferred from direct assay//inferred from direct assay	GO:0005886//GO:0070062//GO:0016020//GO:0016021	plasma membrane//extracellular exosome//membrane//integral component of membrane	inferred from direct assay//not recorded//inferred from electronic annotation//inferred from electronic annotation									17404217	8	1	main
17213473	2310016D23Rik	76443	XR_373437	-1.63594	4.1288	4.4991	3.78898	4.4991	3.78898	XR_373437	RIKEN cDNA 2310016D23 gene		1|1 C2	RefSeq	PREDICTED: Mus musculus RIKEN cDNA 2310016D23 gene (2310016D23Rik), transcript variant X1, ncRNA.	100	100	16	16	FALSE			chr1	+	60778843	60803790																	17213473	16	1	main
17543474	P2ry4	57385	NM_020621	-1.63567	5.25773	5.62464	4.91476	5.62464	4.91476	NM_020621	pyrimidinergic receptor P2Y, G-protein coupled, 4		X|X C2	RefSeq	Mus musculus pyrimidinergic receptor P2Y, G-protein coupled, 4 (P2ry4), mRNA.	100	100	22	22	FALSE	Mm.117118	skin| juvenile	chrX	-	100590154	100594869	NM_020621	Q9JJS7	GO:0007165//GO:0007186//GO:0030321//GO:0071380//GO:0030321//GO:0035589	signal transduction//G-protein coupled receptor signaling pathway//transepithelial chloride transport//cellular response to prostaglandin E stimulus//transepithelial chloride transport//G-protein coupled purinergic nucleotide receptor signaling pathway	inferred from electronic annotation//inferred from electronic annotation//inferred from direct assay//inferred from direct assay//inferred from electronic annotation//inferred from electronic annotation	GO:0005886//GO:0016020//GO:0016021//GO:0016323//GO:0016324//GO:0016323//GO:0016324	plasma membrane//membrane//integral component of membrane//basolateral plasma membrane//apical plasma membrane//basolateral plasma membrane//apical plasma membrane	inferred from electronic annotation//inferred from electronic annotation//inferred from electronic annotation//not recorded//not recorded//inferred from electronic annotation//inferred from electronic annotation	GO:0004871//GO:0004930//GO:0005524//GO:0019103//GO:0045028//GO:0045030//GO:0005524	signal transducer activity//G-protein coupled receptor activity//ATP binding//pyrimidine nucleotide binding//G-protein coupled purinergic nucleotide receptor activity//UTP-activated nucleotide receptor activity//ATP binding	inferred from electronic annotation//inferred from electronic annotation//not recorded//inferred by curator//inferred from electronic annotation//inferred from direct assay//inferred from electronic annotation	GenMAPP//GenMAPP	GPCRDB_Class_A_Rhodopsin-like//Nucleotide_GPCRs				17543474	22	1	main
17539101	Gm22666		ENSMUST00000158717	-1.63333	3.68177	4.05265	3.34483	4.05265	3.34483	ENSMUST00000158717	predicted gene, 22666 [Source:MGI Symbol;Acc:MGI:5452443]			ENSEMBL	predicted gene, 22666 [gene_biotype:snRNA transcript_biotype:snRNA]	100	100	17	17	FALSE			chrX	+	157053955	157054118																	17539101	17	1	main
17546633	Gm21810		ENSMUST00000186188	-1.63333	4.6304	4.99782	4.29	4.99782	4.29	ENSMUST00000186188	predicted gene, 21810 [Source:MGI Symbol;Acc:MGI:5433974]			ENSEMBL	predicted gene, 21810 [gene_biotype:unprocessed_pseudogene transcript_biotype:unprocessed_pseudogene]	100	100	25	25	FALSE			chrY	+	60682607	60683290																	17546633	25	3	main
17547014	Gm31186		ENSMUST00000191786	-1.63332	4.37427	4.74247	4.03466	4.74247	4.03466	ENSMUST00000191786	predicted gene, 31186 [Source:MGI Symbol;Acc:MGI:5590345]			ENSEMBL	predicted gene, 31186 [gene_biotype:unprocessed_pseudogene transcript_biotype:unprocessed_pseudogene]	100	100	25	25	FALSE			chrY	-	14801737	14802420																	17547014	25	3	main
17257593	Gm22711		ENSMUST00000116890	-1.63322	3.61367	3.98481	3.27709	3.98481	3.27709	ENSMUST00000116890	predicted gene, 22711 [Source:MGI Symbol;Acc:MGI:5452488]			ENSEMBL	predicted gene, 22711 [gene_biotype:snoRNA transcript_biotype:snoRNA]	100	100	12	12	FALSE			chr11	+	106501243	106501377																	17257593	12	1	main
17293444	Ctsm	64139	NM_022326	-1.63281	3.93385	4.3034	3.59604	4.3034	3.59604	NM_022326	cathepsin M		13 B3|13 32.74 cM	RefSeq	Mus musculus cathepsin M (Ctsm), mRNA.	100	100	10	10	FALSE	Mm.279933	extraembryonic tissue| uterus| adult	chr13	-	61536444	61541839	NM_022326	Q9JL96	GO:0006508//GO:0051603//GO:0051603	proteolysis//proteolysis involved in cellular protein catabolic process//proteolysis involved in cellular protein catabolic process	inferred from electronic annotation//not recorded//	GO:0005615//GO:0005764//GO:0005615//GO:0005764//GO:0005764	extracellular space//lysosome//extracellular space//lysosome//lysosome	not recorded//not recorded//////inferred from electronic annotation	GO:0004197//GO:0008233//GO:0008234//GO:0016787//GO:0004197//GO:0008234	cysteine-type endopeptidase activity//peptidase activity//cysteine-type peptidase activity//hydrolase activity//cysteine-type endopeptidase activity//cysteine-type peptidase activity	not recorded//inferred from electronic annotation//inferred from sequence or structural similarity//inferred from electronic annotation////inferred from electronic annotation						17293444	10	1	main
17234848	Olfr1354	259163	NM_001199840	-1.63211	4.1273	4.49577	3.78903	4.49577	3.78903	NM_001199840	olfactory receptor 1354		10|10 C1	RefSeq	Mus musculus olfactory receptor 1354 (Olfr1354), mRNA.	100	100	20	20	FALSE	Mm.419145	olfactory mucosa| turbinate| fetus| adult	chr10	+	78916842	78917936	NM_001199840	E9Q5G9	GO:0007186//GO:0007608//GO:0007165//GO:0007186//GO:0007186//GO:0007608//GO:0007608//GO:0050896//GO:0050911//GO:0050911	G-protein coupled receptor signaling pathway//sensory perception of smell//signal transduction//G-protein coupled receptor signaling pathway//G-protein coupled receptor signaling pathway//sensory perception of smell//sensory perception of smell//response to stimulus//detection of chemical stimulus involved in sensory perception of smell//detection of chemical stimulus involved in sensory percepti…	not recorded//not recorded//inferred from electronic annotation//inferred from electronic annotation////inferred from electronic annotation////inferred from electronic annotation//inferred from electronic annotation//	GO:0016021//GO:0005886//GO:0016020//GO:0016021//GO:0016021	integral component of membrane//plasma membrane//membrane//integral component of membrane//integral component of membrane	not recorded//inferred from electronic annotation//inferred from electronic annotation//inferred from electronic annotation//	GO:0004984//GO:0004871//GO:0004930//GO:0004984//GO:0004984	olfactory receptor activity//signal transducer activity//G-protein coupled receptor activity//olfactory receptor activity//olfactory receptor activity	not recorded//inferred from electronic annotation//inferred from electronic annotation//inferred from electronic annotation//						17234848	20	1	main
17519345	Gm24141		ENSMUST00000122776	-1.63127	6.04468	6.40798	5.70198	6.40798	5.70198	ENSMUST00000122776	predicted gene, 24141 [Source:MGI Symbol;Acc:MGI:5453918]			ENSEMBL	predicted gene, 24141 [gene_biotype:snRNA transcript_biotype:snRNA]	100	100	8	8	FALSE			chr9	+	74362610	74362719																	17519345	8	1	main
17364440	Cyp2c69	100043108	NM_001104525	-1.63115	4.05491	4.42319	3.7173	4.42319	3.7173	NM_001104525	cytochrome P450, family 2, subfamily c, polypeptide 69		19|19 C3	RefSeq	Mus musculus cytochrome P450, family 2, subfamily c, polypeptide 69 (Cyp2c69), mRNA.	100	100	13	13	FALSE	Mm.482331	liver| lung| lymph node| muscle| thymus| juvenile| adult	chr19	-	39842660	39886769	NM_001104525	E9PXC3	GO:0006805//GO:0019373//GO:0042738//GO:0055114//GO:0006805//GO:0019373//GO:0042738//GO:0055114//GO:0055114	xenobiotic metabolic process//epoxygenase P450 pathway//exogenous drug catabolic process//oxidation-reduction process//xenobiotic metabolic process//epoxygenase P450 pathway//exogenous drug catabolic process//oxidation-reduction process//oxidation-reduction process	not recorded//not recorded//not recorded//not recorded//////////inferred from electronic annotation	GO:0005737//GO:0043231//GO:0005737//GO:0043231	cytoplasm//intracellular membrane-bounded organelle//cytoplasm//intracellular membrane-bounded organelle	not recorded//not recorded////	GO:0008392//GO:0008395//GO:0016712//GO:0019825//GO:0020037//GO:0004497//GO:0005506//GO:0008392//GO:0008395//GO:0016491//GO:0016705//GO:0016712//GO:0019825//GO:0020037//GO:0020037//GO:0046872	arachidonic acid epoxygenase activity//steroid hydroxylase activity//oxidoreductase activity, acting on paired donors, with incorporation or reduction of molecular oxygen, reduced flavin or flavoprotein as one donor, and incorporation of one atom of oxygen//oxygen binding//heme binding//monooxygenase activity//iron ion binding//arachidonic acid epoxygenase activity//steroid hydroxylase activity//…	not recorded//not recorded//not recorded//not recorded//not recorded//inferred from electronic annotation//inferred from electronic annotation//////inferred from electronic annotation//inferred from electronic annotation////////inferred from electronic annotation//inferred from electronic annotation						17364440	13	1	main
17255479	Gm11534		ENSMUST00000125956	-1.63078	3.99118	4.35952	3.65396	4.35952	3.65396	ENSMUST00000125956	predicted gene 11534 [Source:MGI Symbol;Acc:MGI:3650775]			ENSEMBL	predicted gene 11534 [gene_biotype:antisense transcript_biotype:antisense]	100	100	17	17	FALSE			chr11	+	95869154	95869724																	17255479	17	1	main
17547002	Gm20775		ENSMUST00000100115	-1.63056	3.85155	4.22035	3.51498	4.22035	3.51498	ENSMUST00000100115	predicted gene, 20775 [Source:MGI Symbol;Acc:MGI:5434131]			ENSEMBL	predicted gene, 20775 [gene_biotype:unprocessed_pseudogene transcript_biotype:unprocessed_pseudogene]	100	25	2	2	FALSE			chrY	-	10640942	10643315																	17547002	8	3	main
17362668	Gm26859		ENSMUST00000181743	-1.62863	5.53872	5.90171	5.19805	5.90171	5.19805	ENSMUST00000181743	predicted gene, 26859 [Source:MGI Symbol;Acc:MGI:5477353]			ENSEMBL	predicted gene, 26859 [gene_biotype:lincRNA transcript_biotype:lincRNA]	100	100	19	19	FALSE			chr19	-	10389130	10391735																	17362668	19	1	main
17354757	Gm25834		ENSMUST00000158916	-1.6285	5.31235	5.67575	4.97221	5.67575	4.97221	ENSMUST00000158916	predicted gene, 25834 [Source:MGI Symbol;Acc:MGI:5455611]			ENSEMBL	predicted gene, 25834 [gene_biotype:snRNA transcript_biotype:snRNA]	100	100	10	10	FALSE			chr18	-	61467053	61467153																	17354757	10	3	main
17264317	9430073C21Rik		ENSMUST00000145346	-1.62651	3.75086	4.11813	3.41635	4.11813	3.41635	ENSMUST00000145346	Riken cDNA 9430073C21 gene [Source:MGI Symbol;Acc:MGI:3699860]			ENSEMBL	Riken cDNA 9430073C21 gene [gene_biotype:antisense transcript_biotype:antisense]	100	100	19	19	FALSE			chr11	-	67195680	67199234																	17264317	19	1	main
17231277	4930503O07Rik	74942	NR_040477	-1.62571	3.48807	3.85617	3.1551	3.85617	3.1551	NR_040477	RIKEN cDNA 4930503O07 gene		1|1	RefSeq	Mus musculus RIKEN cDNA 4930503O07 gene (4930503O07Rik), long non-coding RNA.	100	100	19	19	FALSE	Mm.60689	testis| adult	chr1	-	194212187	194222759																	17231277	19	1	main
17391732			NONMMUT039894	-1.62571	3.63139	3.9988	3.29773	3.9988	3.29773					NONCODE	Non-coding transcript identified by NONCODE: Linc	100	100	15	15	FALSE			chr2	-	130705328	130705696																	17391732	15	1	main
17238822	Gm25694		ENSMUST00000175448	-1.62482	5.28571	5.64743	4.94715	5.64743	4.94715	ENSMUST00000175448	predicted gene, 25694 [Source:MGI Symbol;Acc:MGI:5455471]			ENSEMBL	predicted gene, 25694 [gene_biotype:ribozyme transcript_biotype:ribozyme]	100	100	11	11	FALSE			chr10	-	5036175	5036456																	17238822	11	1	main
17535989			NONMMUT072948	-1.6248	6.34983	6.70961	6.00935	6.70961	6.00935					NONCODE	Non-coding transcript identified by NONCODE	100	100	11	11	FALSE			chrX	+	76146570	76146658																	17535989	11	3	main
17337948	Gm25008		ENSMUST00000083809	-1.62435	6.0285	6.38858	5.68872	6.38858	5.68872	ENSMUST00000083809	predicted gene, 25008 [Source:MGI Symbol;Acc:MGI:5454785]			ENSEMBL	predicted gene, 25008 [gene_biotype:snRNA transcript_biotype:snRNA]	100	100	6	6	FALSE			chr17	+	45620679	45620759																	17337948	6	3	main
17357904	Olfr1454	258687	NM_146692	-1.62396	3.88762	4.25308	3.55356	4.25308	3.55356	NM_146692	olfactory receptor 1454		19|19 C1	RefSeq	Mus musculus olfactory receptor 1454 (Olfr1454), mRNA.	100	100	9	9	FALSE	Mm.271528	turbinate| adult	chr19	+	13063413	13064336	NM_146692	Q8VFW2	GO:0007186//GO:0007608//GO:0007165//GO:0007186//GO:0007186//GO:0007608//GO:0007608//GO:0050896//GO:0050911//GO:0050911	G-protein coupled receptor signaling pathway//sensory perception of smell//signal transduction//G-protein coupled receptor signaling pathway//G-protein coupled receptor signaling pathway//sensory perception of smell//sensory perception of smell//response to stimulus//detection of chemical stimulus involved in sensory perception of smell//detection of chemical stimulus involved in sensory percepti…	not recorded//not recorded//inferred from electronic annotation////inferred from electronic annotation////inferred from electronic annotation//inferred from electronic annotation////inferred from electronic annotation	GO:0005887//GO:0016021//GO:0005886//GO:0005887//GO:0016020//GO:0016021//GO:0016021	integral component of plasma membrane//integral component of membrane//plasma membrane//integral component of plasma membrane//membrane//integral component of membrane//integral component of membrane	not recorded//not recorded//inferred from electronic annotation////inferred from electronic annotation//inferred from electronic annotation//	GO:0004930//GO:0004984//GO:0005549//GO:0004871//GO:0004930//GO:0004930//GO:0004984//GO:0004984//GO:0005549	G-protein coupled receptor activity//olfactory receptor activity//odorant binding//signal transducer activity//G-protein coupled receptor activity//G-protein coupled receptor activity//olfactory receptor activity//olfactory receptor activity//odorant binding	not recorded//not recorded//not recorded//inferred from electronic annotation////inferred from electronic annotation////inferred from electronic annotation//						17357904	9	1	main
17232722	Gm22105		ENSMUST00000116734	-1.62382	4.96481	5.32681	4.62742	5.32681	4.62742	ENSMUST00000116734	predicted gene, 22105 [Source:MGI Symbol;Acc:MGI:5451882]			ENSEMBL	predicted gene, 22105 [gene_biotype:snRNA transcript_biotype:snRNA]	100	100	10	10	FALSE			chr10	+	39749317	39749432																	17232722	10	1	main
17453111	Sept14	74222	NM_028826	-1.62371	4.09574	4.46028	3.76099	4.46028	3.76099	NM_028826	septin 14		5|5 G1.3	RefSeq	Mus musculus septin 14 (Sept14), mRNA.	100	100	28	28	FALSE	Mm.159143	testis| zygote| adult	chr5	-	129683391	129708511	NM_028826	Q9DA97	GO:0007049//GO:0051301//GO:0008150	cell cycle//cell division//biological_process	inferred from electronic annotation//inferred from electronic annotation//no biological data available	GO:0005737//GO:0005856//GO:0005575	cytoplasm//cytoskeleton//cellular_component	inferred from electronic annotation//inferred from electronic annotation//no biological data available	GO:0000166//GO:0005525//GO:0003674	nucleotide binding//GTP binding//molecular_function	inferred from electronic annotation//inferred from electronic annotation//no biological data available						17453111	28	1	main
17265798	Olfr394	259009	NM_147007	-1.62311	4.72594	5.08822	4.38946	5.08822	4.38946	NM_147007	olfactory receptor 394		11|11 B4	RefSeq	Mus musculus olfactory receptor 394 (Olfr394), mRNA.	100	100	14	14	FALSE	Mm.377786		chr11	-	73887438	73888370	NM_147007	Q8VGR5	GO:0007186//GO:0007608//GO:0050907//GO:0007165//GO:0007186//GO:0007186//GO:0007608//GO:0007608//GO:0050896//GO:0050907//GO:0050911//GO:0050911	G-protein coupled receptor signaling pathway//sensory perception of smell//detection of chemical stimulus involved in sensory perception//signal transduction//G-protein coupled receptor signaling pathway//G-protein coupled receptor signaling pathway//sensory perception of smell//sensory perception of smell//response to stimulus//detection of chemical stimulus involved in sensory perception//detec…	not recorded//not recorded//not recorded//inferred from electronic annotation////inferred from electronic annotation//inferred from electronic annotation////inferred from electronic annotation////inferred from electronic annotation//	GO:0016021//GO:0005886//GO:0016020//GO:0016021//GO:0016021	integral component of membrane//plasma membrane//membrane//integral component of membrane//integral component of membrane	not recorded//inferred from electronic annotation//inferred from electronic annotation////inferred from electronic annotation	GO:0004888//GO:0004984//GO:0004871//GO:0004888//GO:0004930//GO:0004984//GO:0004984	transmembrane signaling receptor activity//olfactory receptor activity//signal transducer activity//transmembrane signaling receptor activity//G-protein coupled receptor activity//olfactory receptor activity//olfactory receptor activity	not recorded//not recorded//inferred from electronic annotation////inferred from electronic annotation//inferred from electronic annotation//						17265798	14	1	main
17458431	Svs1	243377	NM_172888	-1.62292	4.13358	4.49761	3.79902	4.49761	3.79902	NM_172888	seminal vesicle secretory protein 1		6|6 B2.3	RefSeq	Mus musculus seminal vesicle secretory protein 1 (Svs1), mRNA.	100	100	18	18	FALSE	Mm.446302	bladder| prostate| juvenile| adult	chr6	+	48986861	48991725	NM_172888	Q6WIZ7	GO:0008150//GO:0009308//GO:0055114	biological_process//amine metabolic process//oxidation-reduction process	no biological data available//inferred from electronic annotation//inferred from electronic annotation	GO:0005575	cellular_component	no biological data available	GO:0015922//GO:0043912//GO:0003674//GO:0005507//GO:0008131//GO:0016491//GO:0046872//GO:0048038	aspartate oxidase activity//D-lysine oxidase activity//molecular_function//copper ion binding//primary amine oxidase activity//oxidoreductase activity//metal ion binding//quinone binding	inferred from electronic annotation//inferred from electronic annotation//no biological data available//inferred from electronic annotation//inferred from electronic annotation//inferred from electronic annotation//inferred from electronic annotation//inferred from electronic annotation						17458431	18	1	main
17286308	Gm5447	432743	BC147408	-1.62259	3.66528	4.03102	3.33272	4.03102	3.33272	BC147408	predicted gene 5447		13 A3.2|13	GenBank	Mus musculus predicted gene, EG432743, mRNA (cDNA clone MGC:182582 IMAGE:9056476), complete cds.	95	100	20	21	FALSE	Mm.425797	embryonic tissue| eye| pituitary gland| organogenesis| adult	chr13	+	30974204	30975976	BC147408	Q8BPB2	GO:0008150	biological_process	no biological data available	GO:0005575	cellular_component	no biological data available	GO:0003674	molecular_function	no biological data available						17286308	21	1	main
17537883	Tceal7	100040972	NM_001127169	-1.62176	3.66338	4.02873	3.33117	4.02873	3.33117	NM_001127169	transcription elongation factor A (SII)-like 7		X|X F1	RefSeq	Mus musculus transcription elongation factor A (SII)-like 7 (Tceal7), mRNA.	100	80	16	16	FALSE	Mm.18125	brain| embryonic tissue| eye| muscle| pituitary gland| skin| tongue| fetus| neonate| juvenile| adult	chrX	+	136214779	136226100	NM_001127169	A3KGA4	GO:0006351//GO:0006355//GO:0006357//GO:0032088//GO:0045892//GO:0006357//GO:0032088//GO:0032088//GO:0032088//GO:0045892//GO:0045892//GO:0045892	transcription, DNA-templated//regulation of transcription, DNA-templated//regulation of transcription from RNA polymerase II promoter//negative regulation of NF-kappaB transcription factor activity//negative regulation of transcription, DNA-templated//regulation of transcription from RNA polymerase II promoter//negative regulation of NF-kappaB transcription factor activity//negative regulation of…	inferred from electronic annotation//inferred from electronic annotation//not recorded//not recorded//not recorded////inferred from electronic annotation////inferred from sequence or structural similarity//inferred from electronic annotation////inferred from sequence or structural similarity	GO:0005634//GO:0005634//GO:0005634//GO:0005634	nucleus//nucleus//nucleus//nucleus	not recorded////inferred from electronic annotation//inferred from sequence or structural similarity	GO:0050699//GO:0050699	WW domain binding//WW domain binding	not recorded//						17537883	20	1	main
17250773	Gm24151		ENSMUST00000082758	-1.62161	3.25041	3.61778	2.92035	3.61778	2.92035	ENSMUST00000082758	predicted gene, 24151 [Source:MGI Symbol;Acc:MGI:5453928]			ENSEMBL	predicted gene, 24151 [gene_biotype:snoRNA transcript_biotype:snoRNA]	100	100	11	11	FALSE			chr11	+	62776985	62777125																	17250773	11	3	main
17524746	Mir1946b	100316714	NR_035496	-1.62066	2.65232	3.02338	2.3268	3.02338	2.3268	NR_035496	microRNA 1946b		9|9 7.84 cM	RefSeq	Mus musculus microRNA 1946b (Mir1946b), microRNA.	100	100	8	8	FALSE			chr9	-	21613444	21613576																	17524746	8	1	main
17213892	Gm25832		ENSMUST00000104140	-1.6197	3.86747	4.23095	3.53522	4.23095	3.53522	ENSMUST00000104140	predicted gene, 25832 [Source:MGI Symbol;Acc:MGI:5455609]			ENSEMBL	predicted gene, 25832 [gene_biotype:snoRNA transcript_biotype:snoRNA]	100	100	10	10	FALSE			chr1	+	66866797	66866926																	17213892	10	3	main
17407457	Lce1g	66195	NM_025413	-1.61958	3.18977	3.55649	2.86087	3.55649	2.86087	NM_025413	late cornified envelope 1G		3|3 F1	RefSeq	Mus musculus late cornified envelope 1G (Lce1g), mRNA.	100	100	10	10	FALSE	Mm.158107	embryonic tissue| skin| fetus| adult	chr3	-	92750148	92752338	NM_025413	Q9D195	GO:0018149//GO:0030216//GO:0008544//GO:0018149//GO:0030216	peptide cross-linking//keratinocyte differentiation//epidermis development//peptide cross-linking//keratinocyte differentiation	not recorded//not recorded//inferred from electronic annotation////	GO:0001533//GO:0005737//GO:0001533//GO:0005737	cornified envelope//cytoplasm//cornified envelope//cytoplasm	not recorded//not recorded////	GO:0005198//GO:0005515//GO:0005198	structural molecule activity//protein binding//structural molecule activity	not recorded//inferred from physical interaction//						17407457	10	1	main
17481508	Olfr17	18314	NM_020598	-1.61783	4.33521	4.69611	4.00205	4.69611	4.00205	NM_020598	olfactory receptor 17		7|7 F2	RefSeq	Mus musculus olfactory receptor 17 (Olfr17), mRNA.	100	100	14	14	FALSE	Mm.103814	turbinate| adult	chr7	+	107097449	107098414	NM_020598	Q9JKA6	GO:0007186//GO:0007411//GO:0007608//GO:0007165//GO:0007186//GO:0007186//GO:0007608//GO:0007608//GO:0050896//GO:0050911//GO:0050911	G-protein coupled receptor signaling pathway//axon guidance//sensory perception of smell//signal transduction//G-protein coupled receptor signaling pathway//G-protein coupled receptor signaling pathway//sensory perception of smell//sensory perception of smell//response to stimulus//detection of chemical stimulus involved in sensory perception of smell//detection of chemical stimulus involved in s…	not recorded//inferred from genetic interaction//not recorded//inferred from electronic annotation////inferred from electronic annotation////inferred from electronic annotation//inferred from electronic annotation////inferred from electronic annotation	GO:0016021//GO:0005886//GO:0016020//GO:0016021//GO:0016021	integral component of membrane//plasma membrane//membrane//integral component of membrane//integral component of membrane	not recorded//inferred from electronic annotation//inferred from electronic annotation////inferred from electronic annotation	GO:0004984//GO:0004871//GO:0004930//GO:0004984//GO:0004984	olfactory receptor activity//signal transducer activity//G-protein coupled receptor activity//olfactory receptor activity//olfactory receptor activity	not recorded//inferred from electronic annotation//inferred from electronic annotation////inferred from electronic annotation	GenMAPP	GPCRDB_Class_A_Rhodopsin-like				17481508	14	1	main
17317472	Gsdmc4	74548	NM_028992	-1.6173	3.18506	3.55068	2.85709	3.55068	2.85709	NM_028992	gasdermin C4		15|15 D1	RefSeq	Mus musculus gasdermin C4 (Gsdmc4), mRNA.	100	100	9	9	FALSE	Mm.273185	intestine| ovary| thymus|oocyte| unfertilized ovum| adult	chr15	-	63891265	63912297	NM_028992	Q2KHK6	GO:0008150//GO:0060576	biological_process//intestinal epithelial cell development	no biological data available//inferred from expression pattern	GO:0005737//GO:0005739//GO:0005815//GO:0005575//GO:0005737//GO:0005739//GO:0005815	cytoplasm//mitochondrion//microtubule organizing center//cellular_component//cytoplasm//mitochondrion//microtubule organizing center	not recorded//not recorded//not recorded//no biological data available//////	GO:0003674	molecular_function	no biological data available						17317472	9	1	main
17526086	Pou2f3	18988	NM_011139	-1.6173	3.80818	4.17073	3.47714	4.17073	3.47714	NM_011139	POU domain, class 2, transcription factor 3		9 A5.1|9 24.21 cM	RefSeq	Mus musculus POU domain, class 2, transcription factor 3 (Pou2f3), mRNA.	100	90	19	19	FALSE	Mm.436650	embryonic tissue| ovary| thymus|oocyte| cleavage| fetus	chr9	-	43123939	43210369	NM_011139	P31362	GO:0006351//GO:0006355//GO:0006357//GO:0006366//GO:0008544//GO:0008544//GO:0030216//GO:0042060//GO:0043922//GO:0045944//GO:0045944//GO:0006366//GO:0043922//GO:0045944//GO:0006357//GO:0006366//GO:0008544//GO:0043922//GO:0045944	transcription, DNA-templated//regulation of transcription, DNA-templated//regulation of transcription from RNA polymerase II promoter//transcription from RNA polymerase II promoter//epidermis development//epidermis development//keratinocyte differentiation//wound healing//negative regulation by host of viral transcription//positive regulation of transcription from RNA polymerase II promoter//posi…	inferred from electronic annotation//inferred from electronic annotation//not recorded//not recorded//inferred from genetic interaction//not recorded//inferred from genetic interaction//inferred from mutant phenotype//not recorded//inferred from direct assay//not recorded////////inferred from electronic annotation//inferred from electronic annotation//inferred from electronic annotation//inferred…	GO:0005634//GO:0005654//GO:0005667//GO:0005737//GO:0005634//GO:0005634//GO:0005654//GO:0005737//GO:0005654//GO:0005737	nucleus//nucleoplasm//transcription factor complex//cytoplasm//nucleus//nucleus//nucleoplasm//cytoplasm//nucleoplasm//cytoplasm	not recorded//not recorded//inferred from direct assay//not recorded//inferred from electronic annotation////////inferred from electronic annotation//inferred from electronic annotation	GO:0000978//GO:0001077//GO:0003677//GO:0003700//GO:0043565//GO:0043565//GO:0046983//GO:0000978//GO:0001077//GO:0003677//GO:0043565//GO:0043565//GO:0000978//GO:0001077	RNA polymerase II core promoter proximal region sequence-specific DNA binding//transcriptional activator activity, RNA polymerase II core promoter proximal region sequence-specific binding//DNA binding//transcription factor activity, sequence-specific DNA binding//sequence-specific DNA binding//sequence-specific DNA binding//protein dimerization activity//RNA polymerase II core promoter proximal …	not recorded//not recorded//inferred from direct assay//inferred from electronic annotation//inferred from direct assay//not recorded//inferred from direct assay//////inferred from electronic annotation//inferred from electronic annotation////inferred from electronic annotation//inferred from electronic annotation						17526086	21	1	main
17485739	Rdh13	108841	ENSMUST00000147599	-1.61705	2.68291	3.0519	2.35854	3.0519	2.35854	ENSMUST00000147599	retinol dehydrogenase 13 (all-trans and 9-cis)		7|7 A1	ENSEMBL	retinol dehydrogenase 13 (all-trans and 9-cis) [gene_biotype:protein_coding transcript_biotype:retained_intron]	100	100	5	5	FALSE	Mm.413106	bone marrow| brain| dorsal root ganglion| embryonic tissue| extraembryonic tissue| eye| heart| inner ear| intestine| joint| kidney| liver| lung| mammary gland| pancreas| salivary gland| skin| spinal cord| spleen| stomach| testis| blastocyst| organogenesis| fetus| neonate| juvenile| adult	chr7	-	4441920	4442015	ENSMUST00000147599	Q8CEE7	GO:0008152//GO:0009644//GO:0010842//GO:0042462//GO:0055114	metabolic process//response to high light intensity//retina layer formation//eye photoreceptor cell development//oxidation-reduction process	inferred from electronic annotation//inferred from mutant phenotype//inferred from mutant phenotype//inferred from mutant phenotype//inferred from electronic annotation	GO:0005739	mitochondrion	inferred from direct assay	GO:0000252//GO:0004033//GO:0004448//GO:0004495//GO:0008875//GO:0016229//GO:0016491//GO:0018451//GO:0018452//GO:0018453//GO:0019152//GO:0032442//GO:0032866//GO:0032867//GO:0033709//GO:0033764//GO:0033765//GO:0034831//GO:0034840//GO:0035380//GO:0035410//GO:0043713//GO:0044103//GO:0044105//GO:0048258//GO:0051990//GO:0052677	C-3 sterol dehydrogenase (C-4 sterol decarboxylase) activity//aldo-keto reductase (NADP) activity//isocitrate dehydrogenase activity//mevaldate reductase activity//gluconate dehydrogenase activity//steroid dehydrogenase activity//oxidoreductase activity//epoxide dehydrogenase activity//5-exo-hydroxycamphor dehydrogenase activity//2-hydroxytetrahydrofuran dehydrogenase activity//acetoin dehydrogen…	inferred from electronic annotation//inferred from electronic annotation//inferred from electronic annotation//inferred from electronic annotation//inferred from electronic annotation//inferred from electronic annotation//inferred from electronic annotation//inferred from electronic annotation//inferred from electronic annotation//inferred from electronic annotation//inferred from electronic anno…						17485739	5	3	main
17286329	Gm11378		ENSMUST00000130966	-1.61703	3.65776	4.02083	3.32748	4.02083	3.32748	ENSMUST00000130966	predicted gene 11378 [Source:MGI Symbol;Acc:MGI:3650784]			ENSEMBL	predicted gene 11378 [gene_biotype:lincRNA transcript_biotype:lincRNA]	100	100	21	21	FALSE			chr13	+	31619168	31620369																	17286329	21	1	main
17494480	Olfr691	259063	NM_147061	-1.6164	6.35411	6.70993	6.01715	6.70993	6.01715	NM_147061	olfactory receptor 691		7|7 E3	RefSeq	Mus musculus olfactory receptor 691 (Olfr691), mRNA.	100	100	14	14	FALSE	Mm.377817		chr7	-	105336746	105337714	NM_147061	Q3MI58	GO:0007165//GO:0007186//GO:0007608//GO:0050911//GO:0007165//GO:0007165//GO:0007186//GO:0007186//GO:0007608//GO:0007608//GO:0050896//GO:0050911	signal transduction//G-protein coupled receptor signaling pathway//sensory perception of smell//detection of chemical stimulus involved in sensory perception of smell//signal transduction//signal transduction//G-protein coupled receptor signaling pathway//G-protein coupled receptor signaling pathway//sensory perception of smell//sensory perception of smell//response to stimulus//detection of chem…	not recorded//not recorded//not recorded//not recorded////inferred from electronic annotation//inferred from electronic annotation////inferred from electronic annotation////inferred from electronic annotation//	GO:0005886//GO:0016021//GO:0005886//GO:0005886//GO:0016020//GO:0016021//GO:0016021	plasma membrane//integral component of membrane//plasma membrane//plasma membrane//membrane//integral component of membrane//integral component of membrane	not recorded//not recorded////inferred from electronic annotation//inferred from electronic annotation//inferred from electronic annotation//	GO:0004984//GO:0004871//GO:0004930//GO:0004984//GO:0004984	olfactory receptor activity//signal transducer activity//G-protein coupled receptor activity//olfactory receptor activity//olfactory receptor activity	not recorded//inferred from electronic annotation//inferred from electronic annotation////inferred from electronic annotation						17494480	14	1	main
17318787	Apol7b	278679	NM_001024848	-1.61551	6.12578	6.48154	5.78955	6.48154	5.78955	NM_001024848	apolipoprotein L 7b		15|15 E1	RefSeq	Mus musculus apolipoprotein L 7b (Apol7b), mRNA.	100	100	8	8	FALSE	Mm.440965	embryonic tissue| eye| spleen| testis| thymus| morula| juvenile| adult	chr15	-	77422209	77447460	NM_001024848	Q5U432	GO:0006869//GO:0042157	lipid transport//lipoprotein metabolic process	inferred from electronic annotation//inferred from electronic annotation	GO:0005575//GO:0005576	cellular_component//extracellular region	no biological data available//inferred from electronic annotation	GO:0008289	lipid binding	inferred from electronic annotation						17318787	8	3	main
17355133	Gm24679		ENSMUST00000158762	-1.61463	2.67196	3.03982	2.34862	3.03982	2.34862	ENSMUST00000158762	predicted gene, 24679 [Source:MGI Symbol;Acc:MGI:5454456]			ENSEMBL	predicted gene, 24679 [gene_biotype:snoRNA transcript_biotype:snoRNA]	100	100	8	8	FALSE			chr18	-	66549935	66550045																	17355133	8	3	main
17216165	Gm26245		ENSMUST00000178491	-1.61365	3.60612	3.96777	3.27744	3.96777	3.27744	ENSMUST00000178491	predicted gene, 26245 [Source:MGI Symbol;Acc:MGI:5456022]			ENSEMBL	predicted gene, 26245 [gene_biotype:snRNA transcript_biotype:snRNA]	100	100	8	8	FALSE			chr1	+	96617099	96617205																	17216165	8	3	main
17285938	Hist1h2aa	319163	NM_175658	-1.61356	6.02549	6.38049	5.69024	6.38049	5.69024	NM_175658	histone cluster 1, H2aa		13|13 A2-A3	RefSeq	Mus musculus histone cluster 1, H2aa (Hist1h2aa), mRNA.	100	100	8	8	FALSE	Mm.377876		chr13	+	23934462	23934851	NM_175658	Q8CGP4	GO:0006325//GO:0006342//GO:0006342//GO:0008285	chromatin organization//chromatin silencing//chromatin silencing//negative regulation of cell proliferation	inferred from direct assay//not recorded////inferred from electronic annotation	GO:0000790//GO:0005634//GO:0000786//GO:0000790//GO:0005634//GO:0005694//GO:0070062	nuclear chromatin//nucleus//nucleosome//nuclear chromatin//nucleus//chromosome//extracellular exosome	not recorded//inferred from direct assay//inferred from electronic annotation////inferred from electronic annotation//inferred from electronic annotation//inferred from electronic annotation	GO:0003677//GO:0003677//GO:0003677//GO:0046982	DNA binding//DNA binding//DNA binding//protein heterodimerization activity	not recorded////inferred from electronic annotation//inferred from electronic annotation						17285938	8	1	main
17370596				-1.61315	4.20446	4.56353	3.87365	4.56353	3.87365														chr2	+	48553915	48567820																	17370596	18	1	main
17405621	Vmn2r4	637053	NM_001104615	-1.61201	2.35194	2.72146	2.0326	2.72146	2.0326	NM_001104615	vomeronasal 2, receptor 4		3|3 E1	RefSeq	Mus musculus vomeronasal 2, receptor 4 (Vmn2r4), mRNA.	100	100	8	8	FALSE	Mm.425135	neonate	chr3	-	64388621	64410057	NM_001104615	E9Q277	GO:0007165//GO:0007186//GO:0008150	signal transduction//G-protein coupled receptor signaling pathway//biological_process	inferred from electronic annotation//inferred from electronic annotation//no biological data available	GO:0005575//GO:0005886//GO:0016020//GO:0016021	cellular_component//plasma membrane//membrane//integral component of membrane	no biological data available//inferred from electronic annotation//inferred from electronic annotation//inferred from electronic annotation	GO:0003674//GO:0004871//GO:0004930	molecular_function//signal transducer activity//G-protein coupled receptor activity	no biological data available//inferred from electronic annotation//inferred from electronic annotation						17405621	8	1	main
17512177	Gm10631		ENSMUST00000153288	-1.61155	4.56394	4.92113	4.23268	4.92113	4.23268	ENSMUST00000153288	predicted gene 10631 [Source:MGI Symbol;Acc:MGI:3642022]			ENSEMBL	predicted gene 10631 [gene_biotype:antisense transcript_biotype:antisense]	100	100	18	18	FALSE			chr8	-	104177795	104184599																	17512177	18	1	main
17362973	Ms4a6d	68774	NM_026835	-1.61052	3.81835	4.17756	3.49003	4.17756	3.49003	NM_026835	membrane-spanning 4-domains, subfamily A, member 6D		19|19 A	RefSeq	Mus musculus membrane-spanning 4-domains, subfamily A, member 6D (Ms4a6d), mRNA.	100	80	12	12	FALSE	Mm.290390	bone marrow| embryonic tissue| lung| mammary gland| ovary| pineal gland| spleen|oocyte| fetus| neonate| juvenile| adult	chr19	-	11586604	11604849	NM_026835	Q99N07	GO:0008150	biological_process	no biological data available	GO:0016020//GO:0016021//GO:0005575	membrane//integral component of membrane//cellular_component	inferred from electronic annotation//inferred from electronic annotation//no biological data available	GO:0003674	molecular_function	no biological data available						17362973	15	1	main
17509712	Gm24274		ENSMUST00000116787	-1.60902	2.50073	2.86725	2.18107	2.86725	2.18107	ENSMUST00000116787	predicted gene, 24274 [Source:MGI Symbol;Acc:MGI:5454051]			ENSEMBL	predicted gene, 24274 [gene_biotype:snRNA transcript_biotype:snRNA]	100	100	18	18	FALSE			chr8	-	67213296	67213419																	17509712	18	1	main
17271583	Slc39a11	69806	NM_001166503	-1.60896	6.71762	7.06944	6.38331	7.06944	6.38331	NM_001166503	solute carrier family 39 (metal ion transporter), member 11		11|11 E2	RefSeq	Mus musculus solute carrier family 39 (metal ion transporter), member 11 (Slc39a11), transcript variant 1, mRNA.	100	59	13	13	FALSE	Mm.341021	bladder| blood| bone| bone marrow| brain| connective tissue| embryonic tissue| extraembryonic tissue| eye| heart| inner ear| intestine| joint| kidney| liver| lung| mammary gland| ovary| pancreas| pituitary gland| prostate| salivary gland| skin| spinal cord| spleen| stomach| testis| thymus| vagina| cleavage| morula| organogenesis| fetus| neonate| juvenile| adult	chr11	-	113244853	113650079	NM_001166503	Q8BWY7	GO:0006810//GO:0006811//GO:0006829//GO:0030001//GO:0055085//GO:0071577//GO:0006829//GO:0006882//GO:0071577	transport//ion transport//zinc II ion transport//metal ion transport//transmembrane transport//zinc II ion transmembrane transport//zinc II ion transport//cellular zinc ion homeostasis//zinc II ion transmembrane transport	inferred from electronic annotation//inferred from electronic annotation//inferred from electronic annotation//inferred from electronic annotation//inferred from electronic annotation//not recorded//////	GO:0005634//GO:0005737//GO:0005794//GO:0005886//GO:0016020//GO:0016021//GO:0005634//GO:0005737//GO:0005794//GO:0005886//GO:0016020//GO:0016020	nucleus//cytoplasm//Golgi apparatus//plasma membrane//membrane//integral component of membrane//nucleus//cytoplasm//Golgi apparatus//plasma membrane//membrane//membrane	inferred from direct assay//inferred from direct assay//inferred from direct assay//inferred from direct assay//not recorded//inferred from electronic annotation//inferred from electronic annotation//inferred from electronic annotation//inferred from electronic annotation//inferred from electronic annotation////inferred from electronic annotation	GO:0005385//GO:0005385//GO:0046873//GO:0005385	zinc ion transmembrane transporter activity//zinc ion transmembrane transporter activity//metal ion transmembrane transporter activity//zinc ion transmembrane transporter activity	not recorded//inferred from direct assay//inferred from electronic annotation//						17271583	22	1	main
17501234	Glra3	110304	NM_080438	-1.60886	6.91401	7.26553	6.57949	7.26553	6.57949	NM_080438	glycine receptor, alpha 3 subunit		8 B2|8 29.69 cM	RefSeq	Mus musculus glycine receptor, alpha 3 subunit (Glra3), mRNA.	100	78	14	14	FALSE	Mm.307061	brain| eye| inner ear| spinal cord| adult	chr8	+	55940460	56125429	NM_080438	Q91XP5	GO:0006810//GO:0006811//GO:0006821//GO:0043113//GO:0072578//GO:0072578//GO:0097112//GO:1902476//GO:0007218//GO:0042391//GO:0043200//GO:0050877//GO:0060012//GO:1902476	transport//ion transport//chloride transport//receptor clustering//neurotransmitter-gated ion channel clustering//neurotransmitter-gated ion channel clustering//gamma-aminobutyric acid receptor clustering//chloride transmembrane transport//neuropeptide signaling pathway//regulation of membrane potential//response to amino acid//neurological system process//synaptic transmission, glycinergic//chlo…	inferred from electronic annotation//inferred from electronic annotation//inferred from electronic annotation//inferred from mutant phenotype//inferred from genetic interaction//inferred from mutant phenotype//inferred from genetic interaction//not recorded////////////	GO:0005886//GO:0005887//GO:0009897//GO:0016020//GO:0016021//GO:0030054//GO:0034707//GO:0043679//GO:0045202//GO:0045211//GO:0005887//GO:0045202	plasma membrane//integral component of plasma membrane//external side of plasma membrane//membrane//integral component of membrane//cell junction//chloride channel complex//axon terminus//synapse//postsynaptic membrane//integral component of plasma membrane//synapse	inferred from electronic annotation//inferred from electronic annotation//inferred from direct assay//inferred from electronic annotation//inferred from electronic annotation//inferred from electronic annotation//inferred from electronic annotation//inferred from direct assay//inferred from electronic annotation//inferred from electronic annotation////	GO:0005230//GO:0005254//GO:0016594//GO:0016934//GO:0022824//GO:0016594//GO:0016934//GO:0016934	extracellular ligand-gated ion channel activity//chloride channel activity//glycine binding//extracellular-glycine-gated chloride channel activity//transmitter-gated ion channel activity//glycine binding//extracellular-glycine-gated chloride channel activity//extracellular-glycine-gated chloride channel activity	inferred from electronic annotation//inferred from electronic annotation//inferred from electronic annotation//not recorded//inferred from electronic annotation//////inferred from electronic annotation						17501234	18	1	main
17300100	Trav19	547428	OTTMUST00000035696	-1.60862	4.16619	4.52319	3.83737	4.52319	3.83737	OTTMUST00000035696	T cell receptor alpha variable 19		14 C1|14	Havana transcript	T-cell receptor alpha, variable 19[gene_biotype:TR_gene transcript_biotype:TR_gene]	100	100	17	17	FALSE	Mm.318988		chr14	+	53845234	53845826	ENSMUST00000103674	A0A0B4J1K4												Pfam	IPR013106	Immunoglobulin V-set domain	17300100	17	1	main
17258451	Smim6	68528	NM_001162998	-1.60816	5.84209	6.19484	5.50943	6.19484	5.50943	NM_001162998	small integral membrane protein 6		11|11	RefSeq	Mus musculus small integral membrane protein 6 (Smim6), mRNA.	100	100	15	15	FALSE	Mm.441893	embryonic tissue| intestine| lung| pancreas| prostate| spleen| stomach| testis| thymus| cleavage| egg cylinder| fetus| neonate| juvenile| adult	chr11	+	115912017	115913920	NM_001162998	Q3U0I6	GO:0008150	biological_process	no biological data available	GO:0005575//GO:0016020//GO:0016021	cellular_component//membrane//integral component of membrane	no biological data available//inferred from electronic annotation//inferred from electronic annotation	GO:0003674	molecular_function	no biological data available						17258451	15	1	main
17237206	Gm23698		ENSMUST00000158836	-1.60789	4.39373	4.74965	4.06448	4.74965	4.06448	ENSMUST00000158836	predicted gene, 23698 [Source:MGI Symbol;Acc:MGI:5453475]			ENSEMBL	predicted gene, 23698 [gene_biotype:snoRNA transcript_biotype:snoRNA]	100	100	18	18	FALSE			chr10	+	110796173	110796300																	17237206	18	1	main
17514924	Olfr845	258249	NM_207145	-1.6071	5.34666	5.69983	5.01537	5.69983	5.01537	NM_207145	olfactory receptor 845		9|9 A2	RefSeq	Mus musculus olfactory receptor 845 (Olfr845), mRNA.	100	100	15	15	FALSE	Mm.377393		chr9	+	19338459	19339400	NM_207145	Q7TRG2	GO:0007186//GO:0007608//GO:0050911//GO:0007165//GO:0007186//GO:0007186//GO:0007608//GO:0007608//GO:0050896//GO:0050911	G-protein coupled receptor signaling pathway//sensory perception of smell//detection of chemical stimulus involved in sensory perception of smell//signal transduction//G-protein coupled receptor signaling pathway//G-protein coupled receptor signaling pathway//sensory perception of smell//sensory perception of smell//response to stimulus//detection of chemical stimulus involved in sensory percepti…	not recorded//not recorded//not recorded//inferred from electronic annotation////inferred from electronic annotation//inferred from electronic annotation////inferred from electronic annotation//	GO:0016021//GO:0005886//GO:0016020//GO:0016021//GO:0016021	integral component of membrane//plasma membrane//membrane//integral component of membrane//integral component of membrane	not recorded//inferred from electronic annotation//inferred from electronic annotation////inferred from electronic annotation	GO:0004984//GO:0004871//GO:0004930//GO:0004984//GO:0004984	olfactory receptor activity//signal transducer activity//G-protein coupled receptor activity//olfactory receptor activity//olfactory receptor activity	not recorded//inferred from electronic annotation//inferred from electronic annotation////inferred from electronic annotation						17514924	15	1	main
17228021	Gm24402		ENSMUST00000157873	-1.60676	5.99002	6.34185	5.6577	6.34185	5.6577	ENSMUST00000157873	predicted gene, 24402 [Source:MGI Symbol;Acc:MGI:5454179]			ENSEMBL	predicted gene, 24402 [gene_biotype:snRNA transcript_biotype:snRNA]	100	100	8	8	FALSE			chr1	-	151260824	151260914																	17228021	8	3	main
17494781	Olfr482	258728	NM_146733	-1.60566	3.86242	4.21908	3.53591	4.21908	3.53591	NM_146733	olfactory receptor 482		7|7 E3	RefSeq	Mus musculus olfactory receptor 482 (Olfr482), mRNA.	100	100	11	11	FALSE	Mm.349555	turbinate| adult	chr7	-	108094597	108095568	NM_146733	Q8VG03	GO:0007165//GO:0007186//GO:0007608//GO:0050896//GO:0007186//GO:0007186//GO:0007608//GO:0007608//GO:0050911//GO:0050911	signal transduction//G-protein coupled receptor signaling pathway//sensory perception of smell//response to stimulus//G-protein coupled receptor signaling pathway//G-protein coupled receptor signaling pathway//sensory perception of smell//sensory perception of smell//detection of chemical stimulus involved in sensory perception of smell//detection of chemical stimulus involved in sensory percepti…	inferred from electronic annotation//not recorded//not recorded//inferred from electronic annotation////inferred from electronic annotation////inferred from electronic annotation////inferred from electronic annotation	GO:0005886//GO:0005887//GO:0016020//GO:0016021//GO:0005887//GO:0016021//GO:0016021	plasma membrane//integral component of plasma membrane//membrane//integral component of membrane//integral component of plasma membrane//integral component of membrane//integral component of membrane	inferred from electronic annotation//not recorded//inferred from electronic annotation//not recorded////inferred from electronic annotation//	GO:0004871//GO:0004930//GO:0004984//GO:0005549//GO:0004930//GO:0004930//GO:0004984//GO:0004984//GO:0005549	signal transducer activity//G-protein coupled receptor activity//olfactory receptor activity//odorant binding//G-protein coupled receptor activity//G-protein coupled receptor activity//olfactory receptor activity//olfactory receptor activity//odorant binding	inferred from electronic annotation//not recorded//not recorded//not recorded////inferred from electronic annotation////inferred from electronic annotation//						17494781	11	1	main
17357630	Ptgdr2	14764	NM_009962	-1.60517	5.10451	5.45728	4.77455	5.45728	4.77455	NM_009962	prostaglandin D2 receptor 2		19|19 A	RefSeq	Mus musculus prostaglandin D2 receptor 2 (Ptgdr2), mRNA.	100	100	20	20	FALSE	Mm.470721	brain| thymus| vagina| juvenile| adult	chr19	+	10937160	10942511	NM_009962	Q9Z2J6	GO:0006935//GO:0006935//GO:0006935//GO:0007165//GO:0007186//GO:0007186//GO:0007193//GO:0007218//GO:0007268//GO:0019722//GO:0019722//GO:0045745//GO:2000255//GO:0006935//GO:0006935//GO:0007186//GO:0007186//GO:0007218//GO:0007268//GO:0019722//GO:0019722	chemotaxis//chemotaxis//chemotaxis//signal transduction//G-protein coupled receptor signaling pathway//G-protein coupled receptor signaling pathway//adenylate cyclase-inhibiting G-protein coupled receptor signaling pathway//neuropeptide signaling pathway//synaptic transmission//calcium-mediated signaling//calcium-mediated signaling//positive regulation of G-protein coupled receptor protein signal…	inferred from direct assay//not recorded//inferred from sequence or structural similarity//inferred from electronic annotation//not recorded//inferred from sequence or structural similarity//inferred from direct assay//not recorded//not recorded//inferred from direct assay//not recorded//inferred from direct assay//inferred from mutant phenotype//inferred from electronic annotation////inferred fr…	GO:0005622//GO:0005886//GO:0005887//GO:0005887//GO:0016020//GO:0016021//GO:0043005//GO:0005622//GO:0005622//GO:0005887//GO:0043005	intracellular//plasma membrane//integral component of plasma membrane//integral component of plasma membrane//membrane//integral component of membrane//neuron projection//intracellular//intracellular//integral component of plasma membrane//neuron projection	not recorded//inferred from electronic annotation//not recorded//inferred from sequence or structural similarity//inferred from electronic annotation//inferred from electronic annotation//not recorded//inferred from electronic annotation//////	GO:0001785//GO:0004871//GO:0004930//GO:0004930//GO:0004930//GO:0004956//GO:0004956//GO:0004958//GO:0042923//GO:0004930//GO:0004930//GO:0004956//GO:0004956//GO:0042923	prostaglandin J receptor activity//signal transducer activity//G-protein coupled receptor activity//G-protein coupled receptor activity//G-protein coupled receptor activity//prostaglandin D receptor activity//prostaglandin D receptor activity//prostaglandin F receptor activity//neuropeptide binding//G-protein coupled receptor activity//G-protein coupled receptor activity//prostaglandin D receptor…	inferred from direct assay//inferred from electronic annotation//inferred from direct assay//not recorded//inferred from sequence or structural similarity//inferred from direct assay//not recorded//inferred from direct assay//not recorded//inferred from electronic annotation////inferred from electronic annotation////	GenMAPP	GPCRDB_Class_A_Rhodopsin-like				17357630	20	1	main
17404935	Gm22899		ENSMUST00000104540	-1.60448	5.41411	5.7659	5.08379	5.7659	5.08379	ENSMUST00000104540	predicted gene, 22899 [Source:MGI Symbol;Acc:MGI:5452676]			ENSEMBL	predicted gene, 22899 [gene_biotype:snoRNA transcript_biotype:snoRNA]	100	100	11	11	FALSE			chr3	-	37995105	37995235																	17404935	11	3	main
17331266	Olfr201	258996	NM_146994	-1.60434	3.16695	3.52624	2.84426	3.52624	2.84426	NM_146994	olfactory receptor 201		16|16 C2	RefSeq	Mus musculus olfactory receptor 201 (Olfr201), mRNA.	100	100	8	8	FALSE	Mm.377782		chr16	-	59268739	59269665	NM_146994	Q7TS38	GO:0007186//GO:0007608//GO:0007165//GO:0007186//GO:0007186//GO:0007608//GO:0007608//GO:0050896//GO:0050911//GO:0050911	G-protein coupled receptor signaling pathway//sensory perception of smell//signal transduction//G-protein coupled receptor signaling pathway//G-protein coupled receptor signaling pathway//sensory perception of smell//sensory perception of smell//response to stimulus//detection of chemical stimulus involved in sensory perception of smell//detection of chemical stimulus involved in sensory percepti…	not recorded//not recorded//inferred from electronic annotation////inferred from electronic annotation////inferred from electronic annotation//inferred from electronic annotation////inferred from electronic annotation	GO:0005887//GO:0016021//GO:0005886//GO:0005887//GO:0016020//GO:0016021//GO:0016021	integral component of plasma membrane//integral component of membrane//plasma membrane//integral component of plasma membrane//membrane//integral component of membrane//integral component of membrane	not recorded//not recorded//inferred from electronic annotation////inferred from electronic annotation//inferred from electronic annotation//	GO:0004930//GO:0004984//GO:0005549//GO:0004871//GO:0004930//GO:0004930//GO:0004984//GO:0004984//GO:0005549	G-protein coupled receptor activity//olfactory receptor activity//odorant binding//signal transducer activity//G-protein coupled receptor activity//G-protein coupled receptor activity//olfactory receptor activity//olfactory receptor activity//odorant binding	not recorded//not recorded//not recorded//inferred from electronic annotation////inferred from electronic annotation////inferred from electronic annotation//						17331266	8	1	main
17398266	Mir16-2	723949	NR_029735	-1.60382	5.96338	6.31386	5.63235	6.31386	5.63235	NR_029735	microRNA 16-2		3|3	RefSeq	Mus musculus microRNA 16-2 (Mir16-2), microRNA.	100	100	18	18	FALSE			chr3	+	69009902	69009996			GO:0070482//GO:0071222	response to oxygen levels//cellular response to lipopolysaccharide	inferred from direct assay//inferred from direct assay	GO:0035068	micro-ribonucleoprotein complex	inferred from direct assay									17398266	18	1	main
17288246				-1.60283	3.54215	3.89877	3.21815	3.89877	3.21815														chr13	+	66155899	66762562																	17288246	14	1	main
17505309	Mir140	387158	NR_029553	-1.60185	5.0033	5.3547	4.67496	5.3547	4.67496	NR_029553	microRNA 140		8|8	RefSeq	Mus musculus microRNA 140 (Mir140), microRNA.	100	100	22	22	FALSE			chr8	+	107551244	107551313			GO:0001501//GO:0001894//GO:0042552//GO:0051216//GO:0070482//GO:0071222	skeletal system development//tissue homeostasis//myelination//cartilage development//response to oxygen levels//cellular response to lipopolysaccharide	inferred from mutant phenotype//inferred from mutant phenotype//inferred from direct assay//inferred from mutant phenotype//inferred from direct assay//inferred from direct assay												17505309	22	1	main
17359304	Cyp2c39	13098	NM_010003	-1.60107	4.50724	4.85953	4.18049	4.85953	4.18049	NM_010003	cytochrome P450, family 2, subfamily c, polypeptide 39		19|19 C3	RefSeq	Mus musculus cytochrome P450, family 2, subfamily c, polypeptide 39 (Cyp2c39), mRNA.	100	100	12	12	FALSE	Mm.42101	liver| lung| muscle| skin| adult	chr19	+	39510822	39568529	NM_010003	P56656	GO:0006805//GO:0019373//GO:0042738//GO:0055114//GO:0006805//GO:0019373//GO:0042738//GO:0055114//GO:0055114	xenobiotic metabolic process//epoxygenase P450 pathway//exogenous drug catabolic process//oxidation-reduction process//xenobiotic metabolic process//epoxygenase P450 pathway//exogenous drug catabolic process//oxidation-reduction process//oxidation-reduction process	not recorded//not recorded//not recorded//not recorded//////////inferred from electronic annotation	GO:0005737//GO:0005783//GO:0016020//GO:0043231//GO:0005737//GO:0005789//GO:0031090//GO:0043231//GO:0043231	cytoplasm//endoplasmic reticulum//membrane//intracellular membrane-bounded organelle//cytoplasm//endoplasmic reticulum membrane//organelle membrane//intracellular membrane-bounded organelle//intracellular membrane-bounded organelle	not recorded//inferred from electronic annotation//inferred from electronic annotation//not recorded////inferred from electronic annotation//inferred from electronic annotation////inferred from electronic annotation	GO:0004497//GO:0005506//GO:0008392//GO:0008395//GO:0016491//GO:0016705//GO:0016712//GO:0019825//GO:0020037//GO:0034875//GO:0046872//GO:0070330//GO:0004497//GO:0004497//GO:0008392//GO:0008395//GO:0016712//GO:0019825//GO:0020037//GO:0020037//GO:0034875	monooxygenase activity//iron ion binding//arachidonic acid epoxygenase activity//steroid hydroxylase activity//oxidoreductase activity//oxidoreductase activity, acting on paired donors, with incorporation or reduction of molecular oxygen//oxidoreductase activity, acting on paired donors, with incorporation or reduction of molecular oxygen, reduced flavin or flavoprotein as one donor, and incorpor…	not recorded//inferred from electronic annotation//not recorded//not recorded//inferred from electronic annotation//inferred from electronic annotation//not recorded//not recorded//not recorded//not recorded//inferred from electronic annotation//inferred from electronic annotation//inferred from electronic annotation//////////////inferred from electronic annotation//						17359304	12	1	main
17467373	Gm24911		ENSMUST00000157292	-1.60023	4.02012	4.37354	3.69526	4.37354	3.69526	ENSMUST00000157292	predicted gene, 24911 [Source:MGI Symbol;Acc:MGI:5454688]			ENSEMBL	predicted gene, 24911 [gene_biotype:snoRNA transcript_biotype:snoRNA]	100	100	18	18	FALSE			chr6	-	67804375	67804510																	17467373	18	1	main
17344728	H2-M10.1	14985	NM_013544	-1.6001	6.13227	6.48072	5.80256	6.48072	5.80256	NM_013544	histocompatibility 2, M region locus 10.1		17 B1|17 19.01 cM	RefSeq	Mus musculus histocompatibility 2, M region locus 10.1 (H2-M10.1), mRNA.	100	100	8	8	FALSE	Mm.347438	heart| fetus	chr17	-	36322858	36326155	NM_013544	O19443	GO:0002474//GO:0002474//GO:0002474//GO:0006955	antigen processing and presentation of peptide antigen via MHC class I//antigen processing and presentation of peptide antigen via MHC class I//antigen processing and presentation of peptide antigen via MHC class I//immune response	not recorded////inferred from electronic annotation//inferred from electronic annotation	GO:0005886//GO:0005886//GO:0016020//GO:0016021//GO:0042612	plasma membrane//plasma membrane//membrane//integral component of membrane//MHC class I protein complex	not recorded////inferred from electronic annotation//inferred from electronic annotation//inferred from electronic annotation	GO:0005102//GO:0042605//GO:0005102//GO:0042605//GO:0042605	receptor binding//peptide antigen binding//receptor binding//peptide antigen binding//peptide antigen binding	not recorded//not recorded//////inferred from electronic annotation						17344728	8	1	main
17544162	Gm26108		ENSMUST00000083973	-1.59942	3.9403	4.29361	3.61606	4.29361	3.61606	ENSMUST00000083973	predicted gene, 26108 [Source:MGI Symbol;Acc:MGI:5455885]			ENSEMBL	predicted gene, 26108 [gene_biotype:snRNA transcript_biotype:snRNA]	100	100	14	14	FALSE			chrX	-	110622832	110623022																	17544162	14	3	main
17547865			GENSCAN00000004823	-1.59819	5.06189	5.4114	4.73496	5.4114	4.73496					ENSEMBL	cdna:genscan chromosome:GRCm38:15:33221860:33381833:1 transcript_biotype:protein_coding	100	6	1	1	FALSE			chr15	+	33221404	33222470																	17547865	17	3	main
17305194			NONMMUT020435	-1.59806	5.96358	6.31132	5.635	6.31132	5.635					NONCODE	Non-coding transcript identified by NONCODE	100	100	14	14	FALSE			chr14	-	40318072	40318250																	17305194	14	1	main
17534349	Gm7598		ENSMUST00000130251	-1.59773	7.36542	7.71118	7.03516	7.71118	7.03516	ENSMUST00000130251	predicted gene 7598 [Source:MGI Symbol;Acc:MGI:3644312]			ENSEMBL	predicted gene 7598 [gene_biotype:lincRNA transcript_biotype:lincRNA]	100	100	11	11	FALSE			chrX	+	38476461	38482486																	17534349	11	1	main
17299013	1700024B05Rik	100503856	XR_874537	-1.5968	4.62433	4.97423	4.29905	4.97423	4.29905	XR_874537	RIKEN cDNA 1700024B05 gene		14|14 B	RefSeq	PREDICTED: Mus musculus RIKEN cDNA 1700024B05 gene (1700024B05Rik), transcript variant X1, misc_RNA.	100	100	9	9	FALSE	Mm.443278	testis| adult	chr14	+	41943995	42003819	ENSMUST00000064162	E9Q6D7															17299013	9	3	main
17305908	Gm22949		ENSMUST00000158562	-1.59617	6.52715	6.87316	6.19855	6.87316	6.19855	ENSMUST00000158562	predicted gene, 22949 [Source:MGI Symbol;Acc:MGI:5452726]			ENSEMBL	predicted gene, 22949 [gene_biotype:miRNA transcript_biotype:miRNA]	100	100	8	8	FALSE			chr14	-	49573214	49573318																	17305908	8	3	main
17213499	Gm11587		ENSMUST00000128274	-1.59527	3.32564	3.67956	3.00576	3.67956	3.00576	ENSMUST00000128274	predicted gene 11587 [Source:MGI Symbol;Acc:MGI:3652110]			ENSEMBL	predicted gene 11587 [gene_biotype:lincRNA transcript_biotype:lincRNA]	100	100	17	17	FALSE			chr1	+	61306636	61307746																	17213499	17	1	main
17543630	LOC102634296	102634296	XM_006528369	-1.59526	4.8064	5.15509	4.4813	5.15509	4.4813	XM_006528369	uncharacterized protein CXorf49 homolog			RefSeq	PREDICTED: Mus musculus uncharacterized protein CXorf49 homolog (LOC102634296), transcript variant X1, mRNA.	100	100	19	19	FALSE			chrX	-	101790053	101794423																	17543630	19	1	main
17331596	Gm25038		ENSMUST00000082928	-1.59477	7.46209	7.80636	7.13301	7.80636	7.13301	ENSMUST00000082928	predicted gene, 25038 [Source:MGI Symbol;Acc:MGI:5454815]			ENSEMBL	predicted gene, 25038 [gene_biotype:snoRNA transcript_biotype:snoRNA]	100	100	8	8	FALSE			chr16	-	78423730	78423859																	17331596	8	3	main
17300707	Cma2	545055	NM_001024714	-1.5942	4.8283	5.17642	4.50359	5.17642	4.50359	NM_001024714	chymase 2, mast cell		14|14 C3	RefSeq	Mus musculus chymase 2, mast cell (Cma2), mRNA.	100	44	4	4	FALSE	Mm.378966	blood	chr14	+	55950980	55974029	NM_001024714	Q91VB1	GO:0016485//GO:0006508//GO:0016485	protein processing//proteolysis//protein processing	not recorded//inferred from electronic annotation//	GO:0005615//GO:0005615	extracellular space//extracellular space	not recorded//	GO:0004252//GO:0004252//GO:0004252//GO:0008233//GO:0008236//GO:0016787	serine-type endopeptidase activity//serine-type endopeptidase activity//serine-type endopeptidase activity//peptidase activity//serine-type peptidase activity//hydrolase activity	not recorded////inferred from electronic annotation//inferred from electronic annotation//inferred from electronic annotation//inferred from electronic annotation						17300707	9	1	main
17481137	Olfr555	259107	NM_147103	-1.59416	4.4682	4.81725	4.14445	4.81725	4.14445	NM_147103	olfactory receptor 555		7|7 E3	RefSeq	Mus musculus olfactory receptor 555 (Olfr555), mRNA.	100	100	10	10	FALSE	Mm.377849		chr7	+	102658823	102659770	NM_147103	Q8VH05	GO:0007165//GO:0007186//GO:0007608//GO:0050911//GO:0007165//GO:0007165//GO:0007186//GO:0007186//GO:0007608//GO:0007608//GO:0050896//GO:0050911	signal transduction//G-protein coupled receptor signaling pathway//sensory perception of smell//detection of chemical stimulus involved in sensory perception of smell//signal transduction//signal transduction//G-protein coupled receptor signaling pathway//G-protein coupled receptor signaling pathway//sensory perception of smell//sensory perception of smell//response to stimulus//detection of chem…	not recorded//not recorded//not recorded//not recorded////inferred from electronic annotation//inferred from electronic annotation////inferred from electronic annotation////inferred from electronic annotation//	GO:0005886//GO:0016021//GO:0005886//GO:0005886//GO:0016020//GO:0016021//GO:0016021	plasma membrane//integral component of membrane//plasma membrane//plasma membrane//membrane//integral component of membrane//integral component of membrane	not recorded//not recorded////inferred from electronic annotation//inferred from electronic annotation//inferred from electronic annotation//	GO:0004984//GO:0004871//GO:0004930//GO:0004984//GO:0004984	olfactory receptor activity//signal transducer activity//G-protein coupled receptor activity//olfactory receptor activity//olfactory receptor activity	not recorded//inferred from electronic annotation//inferred from electronic annotation////inferred from electronic annotation						17481137	10	1	main
17404941	5430434I15Rik	71342	NR_040541	-1.5935	4.55539	4.90387	4.23167	4.90387	4.23167	NR_040541	RIKEN cDNA 5430434I15 gene		3|3	RefSeq	Mus musculus RIKEN cDNA 5430434I15 gene (5430434I15Rik), long non-coding RNA.	100	100	21	21	FALSE	Mm.410782		chr3	-	38203151	38208119																	17404941	21	1	main
17309022			GENSCAN00000040392	-1.59349	4.93467	5.2822	4.61001	5.2822	4.61001					ENSEMBL	cdna:genscan chromosome:GRCm38:14:95285234:95288194:-1 transcript_biotype:protein_coding	100	33	3	3	FALSE			chr14	-	95284750	95285514																	17309022	9	3	main
17300027	Trav9-2	436479	OTTMUST00000134163	-1.59289	6.36324	6.70792	6.03627	6.70792	6.03627	OTTMUST00000134163	T cell receptor alpha variable 9-2		14|14 C2	Havana transcript	T cell receptor alpha variable 9-2[gene_biotype:TR_gene transcript_biotype:TR_gene]	100	100	8	8	FALSE			chr14	+	53591080	53591514	ENSMUST00000103654	A0A075B647												Pfam	IPR013106	Immunoglobulin V-set domain	17300027	8	3	main
17315031	n-R5s43		ENSMUST00000122739	-1.59284	3.63877	3.99003	3.31843	3.99003	3.31843	ENSMUST00000122739	nuclear encoded rRNA 5S 43 [Source:MGI Symbol;Acc:MGI:4421888]			ENSEMBL	nuclear encoded rRNA 5S 43 [gene_biotype:rRNA transcript_biotype:rRNA]	100	100	13	13	FALSE			chr15	+	100449684	100449793																	17315031	13	1	main
17467456	Igkv4-58	381831	OTTMUST00000132705	-1.59215	7.21993	7.56321	6.89223	7.56321	6.89223	OTTMUST00000132705	immunoglobulin kappa variable 4-58		6|6 C1	Havana transcript	immunoglobulin kappa variable 4-58[gene_biotype:IG_gene transcript_biotype:IG_gene]	100	100	8	8	FALSE			chr6	-	69500254	69500545	ENSMUST00000103355	A0A075B5M3												Pfam//Pfam//Pfam	IPR013098//IPR013106//IPR013151	Immunoglobulin I-set//Immunoglobulin V-set domain//Immunoglobulin	17467456	8	3	main
17296615	1700110I01Rik		ENSMUST00000112775	-1.59199	4.94921	5.29598	4.62515	5.29598	4.62515	ENSMUST00000112775	RIKEN cDNA 1700110I01 gene [Source:MGI Symbol;Acc:MGI:1920799]			ENSEMBL	RIKEN cDNA 1700110I01 gene [gene_biotype:lincRNA transcript_biotype:lincRNA]	100	44	4	4	FALSE			chr14	+	3262340	3305831																	17296615	9	1	main
17337693	Esp4	100126777	NM_001177583	-1.59199	2.70154	3.0577	2.38687	3.0577	2.38687	NM_001177583	exocrine gland secreted peptide 4		17|17 19.54 cM	RefSeq	Mus musculus exocrine gland secreted peptide 4 (Esp4), mRNA.	100	100	12	12	FALSE	Mm.471590		chr17	+	40598594	40602618	NM_001177583	A8R0T8	GO:0008150	biological_process	no biological data available	GO:0005615//GO:0005615	extracellular space//extracellular space	inferred from direct assay//inferred from electronic annotation	GO:0005186//GO:0005186//GO:0005186//GO:0005186	pheromone activity//pheromone activity//pheromone activity//pheromone activity	inferred from direct assay//not recorded//inferred from electronic annotation//						17337693	12	1	main
17458486	Stk31	77485	NM_029916	-1.59199	4.45493	4.80295	4.13212	4.80295	4.13212	NM_029916	serine threonine kinase 31		6|6 B2.3	RefSeq	Mus musculus serine threonine kinase 31 (Stk31), mRNA.	100	100	21	21	FALSE	Mm.128054	embryonic tissue| testis| blastocyst| adult	chr6	+	49395604	49469502	NM_029916	Q99MW1	GO:0006468//GO:0016310//GO:0006468	protein phosphorylation//phosphorylation//protein phosphorylation	inferred from direct assay//inferred from electronic annotation//inferred from electronic annotation	GO:0001669	acrosomal vesicle	inferred from direct assay	GO:0000166//GO:0004672//GO:0004674//GO:0005515//GO:0005524//GO:0016301//GO:0016740//GO:0004672	nucleotide binding//protein kinase activity//protein serine/threonine kinase activity//protein binding//ATP binding//kinase activity//transferase activity//protein kinase activity	inferred from electronic annotation//inferred from direct assay//inferred from electronic annotation//inferred from physical interaction//inferred from electronic annotation//inferred from electronic annotation//inferred from electronic annotation//inferred from electronic annotation						17458486	21	1	main
17424771	Spag8	433700	NM_001007463	-1.59185	5.5568	5.90226	5.23156	5.90226	5.23156	NM_001007463	sperm associated antigen 8		4|4 B1	RefSeq	Mus musculus sperm associated antigen 8 (Spag8), transcript variant 2, mRNA.	100	43	9	9	FALSE	Mm.331569	brain| testis| juvenile| adult	chr4	-	43651335	43653594	NM_001007463	Q5UAV3	GO:0032092//GO:0045944	positive regulation of protein binding//positive regulation of transcription from RNA polymerase II promoter	inferred from direct assay//inferred from genetic interaction	GO:0001669//GO:0005634//GO:0005737//GO:0001669	acrosomal vesicle//nucleus//cytoplasm//acrosomal vesicle	not recorded//inferred from direct assay//inferred from direct assay//	GO:0005515//GO:0008017	protein binding//microtubule binding	inferred from physical interaction//inferred from electronic annotation						17424771	21	1	main
17541563	Olfr1324	258289	NM_146292	-1.59173	3.32364	3.67581	3.00521	3.67581	3.00521	NM_146292	olfactory receptor 1324		X|X A5	RefSeq	Mus musculus olfactory receptor 1324 (Olfr1324), mRNA.	100	39	9	9	FALSE	Mm.451653	turbinate| adult	chrX	-	50425431	50426582	NM_146292	Q8VEU7	GO:0007186//GO:0007608//GO:0050907//GO:0007165//GO:0007186//GO:0007186//GO:0007608//GO:0007608//GO:0050896//GO:0050907//GO:0050911//GO:0050911	G-protein coupled receptor signaling pathway//sensory perception of smell//detection of chemical stimulus involved in sensory perception//signal transduction//G-protein coupled receptor signaling pathway//G-protein coupled receptor signaling pathway//sensory perception of smell//sensory perception of smell//response to stimulus//detection of chemical stimulus involved in sensory perception//detec…	not recorded//not recorded//not recorded//inferred from electronic annotation////inferred from electronic annotation//inferred from electronic annotation////inferred from electronic annotation////inferred from electronic annotation//	GO:0016021//GO:0005886//GO:0016020//GO:0016021//GO:0016021	integral component of membrane//plasma membrane//membrane//integral component of membrane//integral component of membrane	not recorded//inferred from electronic annotation//inferred from electronic annotation////inferred from electronic annotation	GO:0004888//GO:0004984//GO:0004871//GO:0004888//GO:0004930//GO:0004984//GO:0004984	transmembrane signaling receptor activity//olfactory receptor activity//signal transducer activity//transmembrane signaling receptor activity//G-protein coupled receptor activity//olfactory receptor activity//olfactory receptor activity	not recorded//not recorded//inferred from electronic annotation////inferred from electronic annotation//inferred from electronic annotation//						17541563	23	1	main
17533492	Gm22294		ENSMUST00000083308	-1.59172	3.71989	4.07027	3.39968	4.07027	3.39968	ENSMUST00000083308	predicted gene, 22294 [Source:MGI Symbol;Acc:MGI:5452071]			ENSEMBL	predicted gene, 22294 [gene_biotype:snRNA transcript_biotype:snRNA]	100	100	9	9	FALSE			chrX	+	17325315	17325418																	17533492	9	3	main
17405642	Vmn2r-ps11	319210	NR_003962	-1.59161	4.2652	4.6136	3.94311	4.6136	3.94311	NR_003962	vomeronasal 2, receptor, pseudogene 11		3|3 E1	RefSeq	Mus musculus vomeronasal 2, receptor, pseudogene 11 (Vmn2r-ps11), non-coding RNA.	100	50	7	7	FALSE	Mm.246646	brain| testis| adult	chr3	-	64632863	64844743	NR_003962	Q8C0M6	GO:0007186//GO:0008150	G-protein coupled receptor signaling pathway//biological_process	inferred from electronic annotation//no biological data available	GO:0005575//GO:0016020//GO:0016021	cellular_component//membrane//integral component of membrane	no biological data available//inferred from electronic annotation//inferred from electronic annotation	GO:0003674//GO:0004930	molecular_function//G-protein coupled receptor activity	no biological data available//inferred from electronic annotation						17405642	14	1	main
17305327	Gm3543		ENSMUST00000111870	-1.59011	6.26554	6.60903	5.9399	6.60903	5.9399	ENSMUST00000111870	predicted gene 3543 [Source:MGI Symbol;Acc:MGI:3781720]			ENSEMBL	predicted gene 3543 [gene_biotype:protein_coding transcript_biotype:protein_coding]	100	100	9	9	FALSE			chr14	-	41977873	41983325	ENSMUST00000111870	D3Z235	GO:0008150	biological_process	no biological data available	GO:0005575	cellular_component	no biological data available	GO:0003674	molecular_function	no biological data available			Pfam	IPR006907	Domain of unknown function DUF622	17305327	9	3	main
17387824	Olfr1174-ps	546769	XM_006543698	-1.59007	4.74028	5.08662	4.41753	5.08662	4.41753	XM_006543698	olfactory receptor 1174, pseudogene		2|2 D	RefSeq	PREDICTED: Mus musculus olfactory receptor 1174, pseudogene (Olfr1174-ps), mRNA.	100	100	17	17	FALSE			chr2	-	88310832	88314908																	17387824	17	3	main
17252737	Olfr401	258701	NM_146706	-1.58768	4.60466	4.95018	4.28326	4.95018	4.28326	NM_146706	olfactory receptor 401		11|11 B4	RefSeq	Mus musculus olfactory receptor 401 (Olfr401), mRNA.	100	100	11	11	FALSE	Mm.377642		chr11	+	74121291	74122238	NM_146706	Q8VFX6	GO:0007186//GO:0007608//GO:0050907//GO:0007165//GO:0007186//GO:0007186//GO:0007608//GO:0007608//GO:0050896//GO:0050907//GO:0050911//GO:0050911	G-protein coupled receptor signaling pathway//sensory perception of smell//detection of chemical stimulus involved in sensory perception//signal transduction//G-protein coupled receptor signaling pathway//G-protein coupled receptor signaling pathway//sensory perception of smell//sensory perception of smell//response to stimulus//detection of chemical stimulus involved in sensory perception//detec…	not recorded//not recorded//not recorded//inferred from electronic annotation////inferred from electronic annotation//inferred from electronic annotation////inferred from electronic annotation//////inferred from electronic annotation	GO:0016021//GO:0005886//GO:0016020//GO:0016021//GO:0016021	integral component of membrane//plasma membrane//membrane//integral component of membrane//integral component of membrane	not recorded//inferred from electronic annotation//inferred from electronic annotation////inferred from electronic annotation	GO:0004984//GO:0004871//GO:0004930//GO:0004984//GO:0004984	olfactory receptor activity//signal transducer activity//G-protein coupled receptor activity//olfactory receptor activity//olfactory receptor activity	not recorded//inferred from electronic annotation//inferred from electronic annotation////inferred from electronic annotation						17252737	11	1	main
17317386	Gm7713		ENSMUST00000181201	-1.58768	3.44268	3.79225	3.12533	3.79225	3.12533	ENSMUST00000181201	predicted gene 7713 [Source:MGI Symbol;Acc:MGI:3644622]			ENSEMBL	predicted gene 7713 [gene_biotype:processed_pseudogene transcript_biotype:processed_pseudogene]	100	100	9	9	FALSE			chr15	-	59994430	59994828																	17317386	9	1	main
17537530			NONMMUT073836	-1.58768	4.01556	4.36284	3.69592	4.36284	3.69592					NONCODE	Non-coding transcript identified by NONCODE: Linc	100	100	13	13	FALSE			chrX	+	127408430	127408704																	17537530	13	1	main
17449236	Tmprss11d	231382	NM_145561	-1.58738	3.5652	3.91407	3.24742	3.91407	3.24742	NM_145561	transmembrane protease, serine 11d		5|5 E1	RefSeq	Mus musculus transmembrane protease, serine 11d (Tmprss11d), mRNA.	100	84	21	21	FALSE	Mm.240139	eye| lung| spleen| tongue| neonate| adult	chr5	-	86302217	86373420	NM_145561	Q8VHK8	GO:0006508//GO:0006508//GO:0040008//GO:0006508//GO:0006508	proteolysis//proteolysis//regulation of growth//proteolysis//proteolysis	inferred from direct assay//not recorded//not recorded//inferred from electronic annotation//	GO:0005576//GO:0005886//GO:0005887//GO:0009986//GO:0016020//GO:0016021//GO:0070062//GO:0005615//GO:0005886//GO:0070062//GO:0070062	extracellular region//plasma membrane//integral component of plasma membrane//cell surface//membrane//integral component of membrane//extracellular exosome//extracellular space//plasma membrane//extracellular exosome//extracellular exosome	inferred from electronic annotation//inferred from electronic annotation//inferred from electronic annotation//not recorded//inferred from electronic annotation//inferred from electronic annotation//not recorded//////inferred from electronic annotation//	GO:0004252//GO:0008233//GO:0008236//GO:0016787//GO:0004252//GO:0008236	serine-type endopeptidase activity//peptidase activity//serine-type peptidase activity//hydrolase activity//serine-type endopeptidase activity//serine-type peptidase activity	inferred from electronic annotation//inferred from electronic annotation//not recorded//inferred from electronic annotation////inferred from electronic annotation						17449236	25	1	main
17542895	Gm26041		ENSMUST00000158148	-1.58725	3.2906	3.6407	2.97417	3.6407	2.97417	ENSMUST00000158148	predicted gene, 26041 [Source:MGI Symbol;Acc:MGI:5455818]			ENSEMBL	predicted gene, 26041 [gene_biotype:rRNA transcript_biotype:rRNA]	100	100	17	17	FALSE			chrX	-	76788422	76788529																	17542895	17	1	main
17330852	1700026J12Rik	73255	XR_384925	-1.58716	4.24447	4.59076	3.92431	4.59076	3.92431	XR_384925	RIKEN cDNA 1700026J12 gene		16|16 B5	RefSeq	PREDICTED: Mus musculus RIKEN cDNA 1700026J12 gene (1700026J12Rik), misc_RNA.	100	100	24	24	FALSE	Mm.307720	testis| adult	chr16	-	49210635	49255772	XR_384925	Q9D9W5				GO:0016020//GO:0016021	membrane//integral component of membrane	inferred from electronic annotation//inferred from electronic annotation									17330852	24	1	main
17526514	Cep164	214552	NM_001081373	-1.58649	6.11604	6.45801	5.79217	6.45801	5.79217	NM_001081373	centrosomal protein 164		9|9 A5.2	RefSeq	Mus musculus centrosomal protein 164 (Cep164), mRNA.	100	90	26	26	FALSE	Mm.260103	adipose tissue| bone marrow| brain| connective tissue| embryonic tissue| extraembryonic tissue| eye| fertilized ovum| lymph node| mammary gland| ovary| pancreas| skin| sympathetic ganglion| testis| thymus| thyroid|oocyte| unfertilized ovum| zygote| cleavage| morula| organogenesis| fetus| neonate| juvenile| adult	chr9	-	45766946	45828691	NM_001081373	Q5DU05	GO:0006281//GO:0006974//GO:0007049//GO:0007067//GO:0030030//GO:0042384//GO:0051301//GO:0042384//GO:0042384//GO:0042384	DNA repair//cellular response to DNA damage stimulus//cell cycle//mitotic nuclear division//cell projection organization//cilium assembly//cell division//cilium assembly//cilium assembly//cilium assembly	inferred from electronic annotation//inferred from electronic annotation//inferred from electronic annotation//inferred from electronic annotation//inferred from electronic annotation//not recorded//inferred from electronic annotation////inferred from sequence or structural similarity//inferred from electronic annotation	GO:0005615//GO:0005634//GO:0005654//GO:0005737//GO:0005813//GO:0005814//GO:0005814//GO:0005856//GO:0005929//GO:0097539//GO:0097539//GO:0005615//GO:0005654//GO:0005813//GO:0005814//GO:0005814//GO:0005814//GO:0097539//GO:0005615//GO:0005654//GO:0005813//GO:0097539	extracellular space//nucleus//nucleoplasm//cytoplasm//centrosome//centriole//centriole//cytoskeleton//cilium//ciliary transition fiber//ciliary transition fiber//extracellular space//nucleoplasm//centrosome//centriole//centriole//centriole//ciliary transition fiber//extracellular space//nucleoplasm//centrosome//ciliary transition fiber	not recorded//inferred from electronic annotation//not recorded//inferred from electronic annotation//not recorded//inferred from direct assay//not recorded//inferred from electronic annotation//inferred from direct assay//inferred from direct assay//not recorded////////inferred from electronic annotation////inferred from sequence or structural similarity////inferred from electronic annotation//i…	GO:0005515	protein binding	inferred from physical interaction						17526514	29	1	main
17366985	Gm13291		ENSMUST00000143527	-1.585	5.2584	5.60113	4.93665	5.60113	4.93665	ENSMUST00000143527	predicted gene 13291 [Source:MGI Symbol;Acc:MGI:3649284]			ENSEMBL	predicted gene 13291 [gene_biotype:lincRNA transcript_biotype:lincRNA]	100	100	15	15	FALSE			chr2	+	11385003	11387064																	17366985	15	1	main
17408379	Spag17os	320613	XR_375893	-1.58473	3.89699	4.24324	3.579	4.24324	3.579	XR_375893	sperm associated antigen 17, opposite strand		3|3 F2.2	RefSeq	PREDICTED: Mus musculus sperm associated antigen 17, opposite strand (Spag17os), transcript variant X1, misc_RNA.	91	52	10	11	FALSE	Mm.446402	brain| adult	chr3	-	100100684	100106897																	17408379	21	1	main
17516290	Olfr972	258603	NM_146610	-1.58416	3.35992	3.70813	3.04441	3.70813	3.04441	NM_146610	olfactory receptor 972		9|9 A5-B	RefSeq	Mus musculus olfactory receptor 972 (Olfr972), mRNA.	100	100	10	10	FALSE	Mm.271456	turbinate| adult	chr9	+	39873277	39874221	NM_146610	Q9EQA2	GO:0007186//GO:0007608//GO:0007165//GO:0007186//GO:0007186//GO:0007608//GO:0007608//GO:0050896//GO:0050911//GO:0050911	G-protein coupled receptor signaling pathway//sensory perception of smell//signal transduction//G-protein coupled receptor signaling pathway//G-protein coupled receptor signaling pathway//sensory perception of smell//sensory perception of smell//response to stimulus//detection of chemical stimulus involved in sensory perception of smell//detection of chemical stimulus involved in sensory percepti…	not recorded//not recorded//inferred from electronic annotation////inferred from electronic annotation////inferred from electronic annotation//inferred from electronic annotation////inferred from electronic annotation	GO:0005887//GO:0016021//GO:0005886//GO:0005887//GO:0016020//GO:0016021//GO:0016021	integral component of plasma membrane//integral component of membrane//plasma membrane//integral component of plasma membrane//membrane//integral component of membrane//integral component of membrane	not recorded//not recorded//inferred from electronic annotation////inferred from electronic annotation//inferred from electronic annotation//	GO:0004930//GO:0004984//GO:0005549//GO:0004871//GO:0004930//GO:0004930//GO:0004984//GO:0004984//GO:0005549	G-protein coupled receptor activity//olfactory receptor activity//odorant binding//signal transducer activity//G-protein coupled receptor activity//G-protein coupled receptor activity//olfactory receptor activity//olfactory receptor activity//odorant binding	not recorded//not recorded//not recorded//inferred from electronic annotation////inferred from electronic annotation////inferred from electronic annotation//	GenMAPP	GPCRDB_Class_A_Rhodopsin-like				17516290	10	1	main
17312052	Gm25987		ENSMUST00000083234	-1.58384	6.18612	6.52672	5.86329	6.52672	5.86329	ENSMUST00000083234	predicted gene, 25987 [Source:MGI Symbol;Acc:MGI:5455764]			ENSEMBL	predicted gene, 25987 [gene_biotype:snRNA transcript_biotype:snRNA]	100	100	6	6	FALSE			chr15	+	68671416	68671522																	17312052	6	3	main
17355953			NONMMUT033425	-1.58384	8.97413	9.31197	8.64854	9.31197	8.64854					NONCODE	Non-coding transcript identified by NONCODE	100	100	8	8	FALSE			chr19	+	3704867	3704939																	17355953	8	3	main
17507194	Cd209b	69165	NM_001037800	-1.58294	4.68442	5.02743	4.36482	5.02743	4.36482	NM_001037800	CD209b antigen		8|8 A1.1	RefSeq	Mus musculus CD209b antigen (Cd209b), transcript variant 2, mRNA.	100	80	12	12	FALSE	Mm.175163	lymph node| mammary gland| pancreas| skin| spleen| juvenile| adult	chr8	-	3917657	3926844	NM_001037800	Q8CJ91	GO:0001879//GO:0006897//GO:0006910//GO:0016045//GO:0042535//GO:0050766//GO:0006897	detection of yeast//endocytosis//phagocytosis, recognition//detection of bacterium//positive regulation of tumor necrosis factor biosynthetic process//positive regulation of phagocytosis//endocytosis	inferred from direct assay//inferred from direct assay//inferred from direct assay//inferred from direct assay//inferred from direct assay//inferred from direct assay//inferred from electronic annotation	GO:0009897//GO:0016020//GO:0016021//GO:0016021	external side of plasma membrane//membrane//integral component of membrane//integral component of membrane	inferred from direct assay//inferred from electronic annotation//traceable author statement//inferred from electronic annotation	GO:0001872//GO:0005537//GO:0030246//GO:0030247//GO:0046872//GO:0005537//GO:0030246	(1->3)-beta-D-glucan binding//mannose binding//carbohydrate binding//polysaccharide binding//metal ion binding//mannose binding//carbohydrate binding	inferred from direct assay//inferred from direct assay//inferred from sequence or structural similarity//inferred from direct assay//inferred from electronic annotation//inferred from electronic annotation//inferred from electronic annotation						17507194	15	1	main
17283028	Gm25776		ENSMUST00000116715	-1.58177	6.90563	7.24432	6.58278	7.24432	6.58278	ENSMUST00000116715	predicted gene, 25776 [Source:MGI Symbol;Acc:MGI:5455553]			ENSEMBL	predicted gene, 25776 [gene_biotype:snoRNA transcript_biotype:snoRNA]	100	100	8	8	FALSE			chr12	-	91573430	91573572																	17283028	8	1	main
17352368	Vmn1r238	100312476	NM_001167539	-1.58144	4.37166	4.71476	4.05352	4.71476	4.05352	NM_001167539	vomeronasal 1 receptor, 238		18 A1|18 2.04 cM	RefSeq	Mus musculus vomeronasal 1 receptor, 238 (Vmn1r238), mRNA.	100	56	9	9	FALSE	Mm.480293		chr18	-	3122455	3123465	NM_001167539	E9Q373	GO:0007186//GO:0008150	G-protein coupled receptor signaling pathway//biological_process	inferred from electronic annotation//no biological data available	GO:0005575//GO:0016020//GO:0016021	cellular_component//membrane//integral component of membrane	no biological data available//inferred from electronic annotation//inferred from electronic annotation	GO:0003674//GO:0016503	molecular_function//pheromone receptor activity	no biological data available//inferred from electronic annotation						17352368	16	3	main
17311893	Gsdmcl-ps	74460	NR_029414	-1.58141	4.22321	4.56674	3.90553	4.56674	3.90553	NR_029414	gasdermin C-like, pseudogene		15|15 D1	RefSeq	Mus musculus gasdermin C-like, pseudogene (Gsdmcl-ps), non-coding RNA.	100	100	16	16	FALSE	Mm.390801	testis| adult	chr15	+	63914461	63925453																	17311893	16	1	main
17523949				-1.58119	3.32796	3.67484	3.01383	3.67484	3.01383														chr9	-	9247040	9247605																	17523949	4	3	main
17290155	Gm7120	633640	NM_001039244	-1.58073	6.13794	6.47712	5.81653	6.47712	5.81653	NM_001039244	predicted gene 7120		13|13 D2.3	RefSeq	Mus musculus predicted gene 7120 (Gm7120), transcript variant 1, mRNA.	100	82	18	18	FALSE	Mm.46679	blood| brain| embryonic tissue| epididymis| kidney| liver| lung| mammary gland| nasopharynx| ovary| pituitary gland| skin| testis| thymus| vagina|oocyte| cleavage| organogenesis| fetus| neonate| juvenile| adult	chr13	+	119488039	119610459	NM_001039244	Q8VDR5				GO:0016020//GO:0016021	membrane//integral component of membrane	inferred from electronic annotation//inferred from electronic annotation									17290155	22	1	main
17300231	Traj8	100124395	OTTMUST00000134685	-1.5802	6.5644	6.90275	6.24264	6.90275	6.24264	OTTMUST00000134685	T cell receptor alpha joining 8		14|14 C2	Havana transcript	T cell receptor alpha joining 8[gene_biotype:TR_pseudogene transcript_biotype:TR_pseudogene]	100	100	11	11	FALSE			chr14	+	54209918	54209954																	17300231	11	3	main
17275858	Wdr20rt	70948	NM_027614	-1.58003	4.58082	4.92266	4.26271	4.92266	4.26271	NM_027614	WD repeat domain 20, retrogene		12|12 C1	RefSeq	Mus musculus WD repeat domain 20, retrogene (Wdr20rt), mRNA.	100	100	14	14	FALSE	Mm.219475	testis| adult	chr12	+	65225517	65228454	NM_027614	Q9D5R2	GO:0008150	biological_process	no biological data available	GO:0005575	cellular_component	no biological data available	GO:0003674	molecular_function	no biological data available						17275858	14	1	main
17219356	Tstd1	226654	NM_001164525	-1.57807	5.58927	5.92803	5.26987	5.92803	5.26987	NM_001164525	thiosulfate sulfurtransferase (rhodanese)-like domain containing 1		1|1 H3	RefSeq	Mus musculus thiosulfate sulfurtransferase (rhodanese)-like domain containing 1 (Tstd1), mRNA.	100	100	20	20	FALSE	Mm.46366	bone marrow| brain| embryonic tissue| intestine| liver| mammary gland| ovary| pancreas| prostate| skin| spleen| stomach| thymus| fetus| juvenile| adult	chr1	+	171419033	171420352	NM_001164525	E9PY03	GO:0008150	biological_process	no biological data available	GO:0005737//GO:0005739//GO:0005737//GO:0005737	cytoplasm//mitochondrion//cytoplasm//cytoplasm	not recorded//inferred from direct assay//inferred from electronic annotation//	GO:0003674	molecular_function	no biological data available						17219356	20	1	main
17366926	Mir466n	100526524	NR_037269	-1.57771	3.8319	4.17491	3.51708	4.17491	3.51708	NR_037269	microRNA 466n		2|2 8.22 cM	RefSeq	Mus musculus microRNA 466n (Mir466n), microRNA.	100	100	16	16	FALSE			chr2	+	10513741	10513834																	17366926	16	1	main
17546903	Gm25565		ENSMUST00000104605	-1.57765	3.03507	3.38173	2.72395	3.38173	2.72395	ENSMUST00000104605	predicted gene, 25565 [Source:MGI Symbol;Acc:MGI:5455342]			ENSEMBL	predicted gene, 25565 [gene_biotype:snRNA transcript_biotype:snRNA]	100	100	13	13	FALSE			chrY	-	1308273	1308377																	17546903	13	3	main
17534064	Zcchc12	72693	NM_028325	-1.57735	6.40629	6.74347	6.08597	6.74347	6.08597	NM_028325	zinc finger, CCHC domain containing 12		X|X A3.3	RefSeq	Mus musculus zinc finger, CCHC domain containing 12 (Zcchc12), mRNA.	100	94	17	17	FALSE	Mm.297698	brain| embryonic tissue| inner ear| intestine| lung| pituitary gland| spinal cord| sympathetic ganglion| testis| thymus| gastrula| organogenesis| fetus| neonate| juvenile| adult	chrX	+	36195904	36199158	NM_028325	Q9CZA5	GO:0006351//GO:0006355//GO:0030509//GO:2000327	transcription, DNA-templated//regulation of transcription, DNA-templated//BMP signaling pathway//positive regulation of ligand-dependent nuclear receptor transcription coactivator activity	inferred from electronic annotation//inferred from electronic annotation//inferred from direct assay//inferred from direct assay	GO:0005634//GO:0016607	nucleus//nuclear speck	inferred from direct assay//inferred from direct assay	GO:0003676//GO:0005515//GO:0008270//GO:0030374//GO:0032183//GO:0046872	nucleic acid binding//protein binding//zinc ion binding//ligand-dependent nuclear receptor transcription coactivator activity//SUMO binding//metal ion binding	inferred from electronic annotation//inferred from physical interaction//inferred from electronic annotation//inferred from direct assay//inferred from direct assay//inferred from electronic annotation						17534064	18	1	main
17363068	Olfr1427	258674	NM_146679	-1.57669	3.13665	3.48225	2.82535	3.48225	2.82535	NM_146679	olfactory receptor 1427		19|19 C1	RefSeq	Mus musculus olfactory receptor 1427 (Olfr1427), mRNA.	100	100	9	9	FALSE	Mm.377633		chr19	-	12098702	12099639	NM_146679	Q8VFU9	GO:0007186//GO:0007608//GO:0050907//GO:0007165//GO:0007186//GO:0007186//GO:0007608//GO:0007608//GO:0050896//GO:0050907//GO:0050911//GO:0050911	G-protein coupled receptor signaling pathway//sensory perception of smell//detection of chemical stimulus involved in sensory perception//signal transduction//G-protein coupled receptor signaling pathway//G-protein coupled receptor signaling pathway//sensory perception of smell//sensory perception of smell//response to stimulus//detection of chemical stimulus involved in sensory perception//detec…	not recorded//not recorded//not recorded//inferred from electronic annotation////inferred from electronic annotation//inferred from electronic annotation////inferred from electronic annotation////inferred from electronic annotation//	GO:0016021//GO:0005886//GO:0016020//GO:0016021//GO:0016021	integral component of membrane//plasma membrane//membrane//integral component of membrane//integral component of membrane	not recorded//inferred from electronic annotation//inferred from electronic annotation////inferred from electronic annotation	GO:0004888//GO:0004984//GO:0004871//GO:0004888//GO:0004930//GO:0004984//GO:0004984	transmembrane signaling receptor activity//olfactory receptor activity//signal transducer activity//transmembrane signaling receptor activity//G-protein coupled receptor activity//olfactory receptor activity//olfactory receptor activity	not recorded//not recorded//inferred from electronic annotation////inferred from electronic annotation//inferred from electronic annotation//						17363068	9	1	main
17464099	Gm20400		ENSMUST00000173695	-1.57669	2.90106	3.24804	2.59114	3.24804	2.59114	ENSMUST00000173695	predicted gene 20400 [Source:MGI Symbol;Acc:MGI:5141865]			ENSEMBL	predicted gene 20400 [gene_biotype:antisense transcript_biotype:antisense]	100	100	15	15	FALSE			chr6	+	142161493	142173796																	17464099	15	1	main
17285803	Vmn1r223	100036518	NM_001083311	-1.57624	3.32434	3.66875	3.01226	3.66875	3.01226	NM_001083311	vomeronasal 1 receptor 223		13|13 A3.1	RefSeq	Mus musculus vomeronasal 1 receptor 223 (Vmn1r223), mRNA.	100	100	11	11	FALSE	Mm.455332		chr13	+	23249238	23250323	NM_001083311	Q5SSA0	GO:0007186//GO:0008150	G-protein coupled receptor signaling pathway//biological_process	inferred from electronic annotation//no biological data available	GO:0005575//GO:0016020//GO:0016021	cellular_component//membrane//integral component of membrane	no biological data available//inferred from electronic annotation//inferred from electronic annotation	GO:0003674//GO:0016503	molecular_function//pheromone receptor activity	no biological data available//inferred from electronic annotation						17285803	11	1	main
17513278	Gm16117		ENSMUST00000160544	-1.57607	3.13214	3.47745	2.82112	3.47745	2.82112	ENSMUST00000160544	predicted gene 16117 [Source:MGI Symbol;Acc:MGI:3801925]			ENSEMBL	predicted gene 16117 [gene_biotype:antisense transcript_biotype:antisense]	100	100	20	20	FALSE			chr8	-	114639546	114642114																	17513278	20	1	main
17437963	C330024D21Rik	320479	NR_015582	-1.57531	5.19887	5.53702	4.88138	5.53702	4.88138	NR_015582	RIKEN cDNA C330024D21 gene		5|5 C3.1	RefSeq	Mus musculus RIKEN cDNA C330024D21 gene (C330024D21Rik), transcript variant 1, long non-coding RNA.	100	100	18	18	FALSE	Mm.387187	embryonic tissue| eye| thymus| neonate| adult	chr5	+	67463898	67470831	NR_015582	Q3TE67															17437963	18	1	main
17512634	Esrp2	77411	NM_176838	-1.57404	5.8639	6.20026	5.54579	6.20026	5.54579	NM_176838	epithelial splicing regulatory protein 2		8|8 D3	RefSeq	Mus musculus epithelial splicing regulatory protein 2 (Esrp2), mRNA.	100	93	28	28	FALSE	Mm.183003	bladder| bone marrow| embryonic tissue| extraembryonic tissue| eye| intestine| kidney| liver| lung| mammary gland| pancreas| pituitary gland| prostate| skin| stomach| thymus| cleavage| morula| blastocyst| fetus| neonate| juvenile| adult	chr8	-	106130319	106136974	NM_176838	Q8K0G8	GO:0006397//GO:0008380//GO:0043484//GO:0043484//GO:0043484//GO:0043484	mRNA processing//RNA splicing//regulation of RNA splicing//regulation of RNA splicing//regulation of RNA splicing//regulation of RNA splicing	inferred from electronic annotation//inferred from electronic annotation//not recorded//inferred from electronic annotation////inferred from sequence or structural similarity	GO:0005634//GO:0005654//GO:0005634//GO:0005634//GO:0005634//GO:0005654//GO:0005654	nucleus//nucleoplasm//nucleus//nucleus//nucleus//nucleoplasm//nucleoplasm	not recorded//not recorded//inferred from electronic annotation////inferred from sequence or structural similarity//inferred from electronic annotation//	GO:0000166//GO:0003676//GO:0003723//GO:0003729//GO:0044822//GO:0003729//GO:0003729//GO:0003729//GO:0044822//GO:0044822	nucleotide binding//nucleic acid binding//RNA binding//mRNA binding//poly(A) RNA binding//mRNA binding//mRNA binding//mRNA binding//poly(A) RNA binding//poly(A) RNA binding	inferred from electronic annotation//inferred from electronic annotation//inferred from electronic annotation//not recorded//not recorded//inferred from electronic annotation////inferred from sequence or structural similarity//inferred from electronic annotation//	GenMAPP	mRNA_processing_binding_Reactome				17512634	30	1	main
17445992	Gm25459		ENSMUST00000157953	-1.57331	4.78255	5.12061	4.46681	5.12061	4.46681	ENSMUST00000157953	predicted gene, 25459 [Source:MGI Symbol;Acc:MGI:5455236]			ENSEMBL	predicted gene, 25459 [gene_biotype:snoRNA transcript_biotype:snoRNA]	100	100	8	8	FALSE			chr5	-	22359164	22359277																	17445992	8	1	main
17468444	Cml2	93673	NM_053096	-1.57281	4.71028	5.04826	4.39492	5.04826	4.39492	NM_053096	camello-like 2		6|6 C3	RefSeq	Mus musculus camello-like 2 (Cml2), mRNA.	100	100	10	10	FALSE	Mm.24251	adrenal gland| eye| inner ear| kidney| liver| lymph node| mammary gland| ovary| salivary gland|oocyte| juvenile| adult	chr6	-	85865422	85869158	NM_053096	Q8CHQ9	GO:0001702//GO:0007162//GO:0007275//GO:0007369//GO:0007162//GO:0008152	gastrulation with mouth forming second//negative regulation of cell adhesion//multicellular organismal development//gastrulation//negative regulation of cell adhesion//metabolic process	non-traceable author statement//not recorded//inferred from electronic annotation//inferred from electronic annotation////inferred from electronic annotation	GO:0005615//GO:0005783//GO:0005794//GO:0016020//GO:0016021//GO:0005615//GO:0005783//GO:0005794//GO:0016021	extracellular space//endoplasmic reticulum//Golgi apparatus//membrane//integral component of membrane//extracellular space//endoplasmic reticulum//Golgi apparatus//integral component of membrane	not recorded//not recorded//not recorded//inferred from electronic annotation//non-traceable author statement////////inferred from electronic annotation	GO:0004147//GO:0004772//GO:0008080//GO:0008374//GO:0008951//GO:0016406//GO:0016407//GO:0016408//GO:0016409//GO:0016410//GO:0016411//GO:0016412//GO:0016413//GO:0016414//GO:0016415//GO:0016416//GO:0016417//GO:0016418//GO:0016419//GO:0016420//GO:0016454//GO:0016740//GO:0016746//GO:0016748//GO:0016749//GO:0016750//GO:0016751//GO:0016752//GO:0016753//GO:0018030//GO:0018031//GO:0018711//GO:0018712//GO:…	dihydrolipoamide branched chain acyltransferase activity//sterol O-acyltransferase activity//N-acetyltransferase activity//O-acyltransferase activity//palmitoleoyl [acyl-carrier-protein]-dependent acyltransferase activity//carnitine O-acyltransferase activity//acetyltransferase activity//C-acyltransferase activity//palmitoyltransferase activity//N-acyltransferase activity//acylglycerol O-acyltran…	inferred from electronic annotation//inferred from electronic annotation//non-traceable author statement//inferred from electronic annotation//inferred from electronic annotation//inferred from electronic annotation//inferred from electronic annotation//inferred from electronic annotation//inferred from electronic annotation//inferred from electronic annotation//inferred from electronic annotatio…						17468444	10	1	main
17260910	Gm22807		ENSMUST00000082737	-1.5727	5.61485	5.95096	5.29772	5.95096	5.29772	ENSMUST00000082737	predicted gene, 22807 [Source:MGI Symbol;Acc:MGI:5452584]			ENSEMBL	predicted gene, 22807 [gene_biotype:snoRNA transcript_biotype:snoRNA]	100	100	12	12	FALSE			chr11	-	20847753	20847881																	17260910	12	3	main
17487552	Vmn1r115	667273	NM_001166745	-1.57253	2.52934	2.87688	2.22379	2.87688	2.22379	NM_001166745	vomeronasal 1 receptor 115		7|7 A3	RefSeq	Mus musculus vomeronasal 1 receptor 115 (Vmn1r115), mRNA.	100	100	8	8	FALSE	Mm.480255		chr7	-	20844098	20844985	NM_001166745	K7N6Y3	GO:0007165//GO:0007186//GO:0008150//GO:0050896//GO:0050909	signal transduction//G-protein coupled receptor signaling pathway//biological_process//response to stimulus//sensory perception of taste	inferred from electronic annotation//inferred from electronic annotation//no biological data available//inferred from electronic annotation//inferred from electronic annotation	GO:0005575//GO:0016020//GO:0016021	cellular_component//membrane//integral component of membrane	no biological data available//inferred from electronic annotation//inferred from electronic annotation	GO:0003674//GO:0004871//GO:0004930	molecular_function//signal transducer activity//G-protein coupled receptor activity	no biological data available//inferred from electronic annotation//inferred from electronic annotation						17487552	8	3	main
17449332	Ugt2b36	231396	NM_001029867	-1.57222	2.49776	2.8454	2.1926	2.8454	2.1926	NM_001029867	UDP glucuronosyltransferase 2 family, polypeptide B36		5|5 E1	RefSeq	Mus musculus UDP glucuronosyltransferase 2 family, polypeptide B36 (Ugt2b36), mRNA.	100	88	7	7	FALSE	Mm.439851	eye| liver| muscle| adult	chr5	-	87065927	87092555	NM_001029867	Q3UEP4	GO:0009813//GO:0032870//GO:0052696//GO:0008152//GO:0009813//GO:0032870//GO:0052696	flavonoid biosynthetic process//cellular response to hormone stimulus//flavonoid glucuronidation//metabolic process//flavonoid biosynthetic process//cellular response to hormone stimulus//flavonoid glucuronidation	not recorded//not recorded//not recorded//inferred from electronic annotation//////	GO:0043231//GO:0070062//GO:0016020//GO:0016021//GO:0043231//GO:0070062	intracellular membrane-bounded organelle//extracellular exosome//membrane//integral component of membrane//intracellular membrane-bounded organelle//extracellular exosome	not recorded//not recorded//inferred from electronic annotation//inferred from electronic annotation////	GO:0015020//GO:0015020//GO:0015020//GO:0016740//GO:0016757//GO:0016758	glucuronosyltransferase activity//glucuronosyltransferase activity//glucuronosyltransferase activity//transferase activity//transferase activity, transferring glycosyl groups//transferase activity, transferring hexosyl groups	not recorded////inferred from electronic annotation//inferred from electronic annotation//inferred from electronic annotation//inferred from electronic annotation						17449332	8	1	main
17486292	Vmn2r44	434113	NM_001105074	-1.57188	3.29026	3.63264	2.98015	3.63264	2.98015	NM_001105074	vomeronasal 2, receptor 44		7|7 A1	RefSeq	Mus musculus vomeronasal 2, receptor 44 (Vmn2r44), mRNA.	100	100	13	13	FALSE	Mm.469891		chr7	-	8367460	8383238	NM_001105074	L7N2E1	GO:0007165//GO:0007186//GO:0008150	signal transduction//G-protein coupled receptor signaling pathway//biological_process	inferred from electronic annotation//inferred from electronic annotation//no biological data available	GO:0005575//GO:0005886//GO:0016020//GO:0016021	cellular_component//plasma membrane//membrane//integral component of membrane	no biological data available//inferred from electronic annotation//inferred from electronic annotation//inferred from electronic annotation	GO:0003674//GO:0004871//GO:0004930	molecular_function//signal transducer activity//G-protein coupled receptor activity	no biological data available//inferred from electronic annotation//inferred from electronic annotation						17486292	13	3	main
17427802	Lexm	242602	NM_183182	-1.57167	4.75286	5.09019	4.43789	5.09019	4.43789	NM_183182	lymphocyte expansion molecule		4|4 C7	RefSeq	Mus musculus lymphocyte expansion molecule (Lexm), mRNA.	100	100	29	29	FALSE	Mm.235591	embryonic tissue| intestine| testis| adult	chr4	-	106590909	106617238	NM_183182	A2AVQ5	GO:0008284//GO:0035740//GO:0035740//GO:0043382//GO:1903862//GO:0035740	positive regulation of cell proliferation//CD8-positive, alpha-beta T cell proliferation//CD8-positive, alpha-beta T cell proliferation//positive regulation of memory T cell differentiation//positive regulation of oxidative phosphorylation//CD8-positive, alpha-beta T cell proliferation	inferred from genetic interaction//inferred from mutant phenotype//not recorded//inferred from direct assay//inferred from genetic interaction//	GO:0005739//GO:0005761	mitochondrion//mitochondrial ribosome	inferred from direct assay//inferred from direct assay	GO:0005515	protein binding	inferred from physical interaction						17427802	29	1	main
17499613	Defb3	27358	NM_013756	-1.57102	5.0592	5.39553	4.74383	5.39553	4.74383	NM_013756	defensin beta 3		8|8	RefSeq	Mus musculus defensin beta 3 (Defb3), mRNA.	100	100	14	14	FALSE	Mm.103651		chr8	+	19293360	19295339	NM_013756	Q9WTL0	GO:0006952//GO:0042742	defense response//defense response to bacterium	inferred from electronic annotation//inferred from electronic annotation	GO:0005576	extracellular region	inferred from electronic annotation									17499613	14	1	main
17482924				-1.57046	3.60745	3.94771	3.29652	3.94771	3.29652														chr7	+	125318359	125319518																	17482924	18	1	main
17421437	Gm13247	100041433	NM_001243138	-1.57039	4.34818	4.68591	4.03479	4.68591	4.03479	NM_001243138	predicted gene 13247		4 E1|4	RefSeq	Mus musculus predicted gene 13247 (Gm13247), transcript variant 1, mRNA.	100	100	10	10	FALSE	Mm.441741	embryonic tissue| cleavage| morula| organogenesis	chr4	+	146502000	146539395	NM_001243138	A2A8V7	GO:0006355//GO:0008150	regulation of transcription, DNA-templated//biological_process	inferred from electronic annotation//no biological data available	GO:0005575//GO:0005622	cellular_component//intracellular	no biological data available//inferred from electronic annotation	GO:0003674//GO:0003676//GO:0046872	molecular_function//nucleic acid binding//metal ion binding	no biological data available//inferred from electronic annotation//inferred from electronic annotation						17421437	10	3	main
17536206	Gm25006		ENSMUST00000083813	-1.56977	4.11597	4.45408	3.80353	4.45408	3.80353	ENSMUST00000083813	predicted gene, 25006 [Source:MGI Symbol;Acc:MGI:5454783]			ENSEMBL	predicted gene, 25006 [gene_biotype:snRNA transcript_biotype:snRNA]	100	100	8	8	FALSE			chrX	+	88192617	88192723																	17536206	8	3	main
17306082	Rnase9	328401	NM_183032	-1.5694	3.72971	4.06896	3.41875	4.06896	3.41875	NM_183032	ribonuclease, RNase A family, 9 (non-active)		14|14 B-C1	RefSeq	Mus musculus ribonuclease, RNase A family, 9 (non-active) (Rnase9), mRNA.	100	100	24	24	FALSE	Mm.99528	epididymis| adult	chr14	-	51038459	51041869	NM_183032	P60154	GO:0060474	positive regulation of sperm motility involved in capacitation	inferred from mutant phenotype	GO:0005576//GO:0005575	extracellular region//cellular_component	inferred from electronic annotation//no biological data available	GO:0003676//GO:0004540//GO:0004519//GO:0004540	nucleic acid binding//ribonuclease activity//endonuclease activity//ribonuclease activity	inferred from electronic annotation//not recorded////						17306082	24	1	main
17525720	Olfr945	258499	NM_146506	-1.56936	3.70189	4.04123	3.39105	4.04123	3.39105	NM_146506	olfactory receptor 945		9|9 A5	RefSeq	Mus musculus olfactory receptor 945 (Olfr945), mRNA.	100	100	14	14	FALSE	Mm.377538		chr9	-	39257720	39258682	NM_146506	Q9EQB5	GO:0007186//GO:0007608//GO:0007165//GO:0007186//GO:0007186//GO:0007608//GO:0007608//GO:0050896//GO:0050911//GO:0050911	G-protein coupled receptor signaling pathway//sensory perception of smell//signal transduction//G-protein coupled receptor signaling pathway//G-protein coupled receptor signaling pathway//sensory perception of smell//sensory perception of smell//response to stimulus//detection of chemical stimulus involved in sensory perception of smell//detection of chemical stimulus involved in sensory percepti…	not recorded//not recorded//inferred from electronic annotation////inferred from electronic annotation////inferred from electronic annotation//inferred from electronic annotation////inferred from electronic annotation	GO:0005887//GO:0016021//GO:0005886//GO:0005887//GO:0016020//GO:0016021//GO:0016021	integral component of plasma membrane//integral component of membrane//plasma membrane//integral component of plasma membrane//membrane//integral component of membrane//integral component of membrane	not recorded//not recorded//inferred from electronic annotation////inferred from electronic annotation//inferred from electronic annotation//	GO:0004930//GO:0004984//GO:0005549//GO:0004871//GO:0004930//GO:0004930//GO:0004984//GO:0004984//GO:0005549	G-protein coupled receptor activity//olfactory receptor activity//odorant binding//signal transducer activity//G-protein coupled receptor activity//G-protein coupled receptor activity//olfactory receptor activity//olfactory receptor activity//odorant binding	not recorded//not recorded//not recorded//inferred from electronic annotation////inferred from electronic annotation////inferred from electronic annotation//	GenMAPP	GPCRDB_Class_A_Rhodopsin-like				17525720	14	1	main
17303589	Olfr720	258387	NM_146392	-1.56873	4.04272	4.38055	3.73095	4.38055	3.73095	NM_146392	olfactory receptor 720		14|14 A2	RefSeq	Mus musculus olfactory receptor 720 (Olfr720), mRNA.	100	31	8	8	FALSE	Mm.377472		chr14	-	14175095	14176117	NM_146392	Q8VF37	GO:0007186//GO:0007608//GO:0007165//GO:0007186//GO:0007186//GO:0007608//GO:0007608//GO:0050896//GO:0050911//GO:0050911	G-protein coupled receptor signaling pathway//sensory perception of smell//signal transduction//G-protein coupled receptor signaling pathway//G-protein coupled receptor signaling pathway//sensory perception of smell//sensory perception of smell//response to stimulus//detection of chemical stimulus involved in sensory perception of smell//detection of chemical stimulus involved in sensory percepti…	not recorded//not recorded//inferred from electronic annotation////inferred from electronic annotation////inferred from electronic annotation//inferred from electronic annotation////inferred from electronic annotation	GO:0016021//GO:0005886//GO:0016020//GO:0016021//GO:0016021	integral component of membrane//plasma membrane//membrane//integral component of membrane//integral component of membrane	not recorded//inferred from electronic annotation//inferred from electronic annotation////inferred from electronic annotation	GO:0004984//GO:0004871//GO:0004930//GO:0004984//GO:0004984	olfactory receptor activity//signal transducer activity//G-protein coupled receptor activity//olfactory receptor activity//olfactory receptor activity	not recorded//inferred from electronic annotation//inferred from electronic annotation////inferred from electronic annotation						17303589	26	1	main
17259745	Sfi1	78887	XM_006514894	-1.56868	5.99659	6.33015	5.6806	6.33015	5.6806	XM_006514894	Sfi1 homolog, spindle assembly associated (yeast)		11|11 A1	RefSeq	PREDICTED: Mus musculus Sfi1 homolog, spindle assembly associated (yeast) (Sfi1), transcript variant X1, mRNA.	93	61	13	14	FALSE	Mm.485866	bladder| blood| bone| bone marrow| brain| embryonic tissue| epididymis| extraembryonic tissue| eye| heart| inner ear| intestine| joint| kidney| liver| lung| lymph node| mammary gland| nasopharynx| pancreas| pituitary gland| prostate| salivary gland| skin| spleen| stomach| testis| thymus| tongue| cleavage| morula| organogenesis| fetus| neonate| juvenile| adult	chr11	-	3193516	3194263	XM_006514894	Q3UZY0	GO:0010923//GO:0010923//GO:0010923//GO:0010923	negative regulation of phosphatase activity//negative regulation of phosphatase activity//negative regulation of phosphatase activity//negative regulation of phosphatase activity	not recorded//inferred from electronic annotation////inferred from sequence or structural similarity	GO:0005737//GO:0005856//GO:0005813//GO:0005814	cytoplasm//cytoskeleton//centrosome//centriole	inferred from electronic annotation//inferred from electronic annotation//inferred from electronic annotation//inferred from electronic annotation	GO:0019902//GO:0019902//GO:0019902//GO:0019902	phosphatase binding//phosphatase binding//phosphatase binding//phosphatase binding	not recorded//inferred from electronic annotation////inferred from sequence or structural similarity						17259745	23	1	main
17548601				-1.56862	4.88635	5.22188	4.57238	5.22188	4.57238														chr7	-	25303204	25303388																	17548601	19	3	main
17326704	Mir125b-2	723952	NR_029540	-1.5684	3.13326	3.47468	2.82539	3.47468	2.82539	NR_029540	microRNA 125b-2		16|16	RefSeq	Mus musculus microRNA 125b-2 (Mir125b-2), microRNA.	100	100	23	23	FALSE			chr16	+	77646273	77646343			GO:0010628//GO:0035726//GO:0060218//GO:0071241//GO:0072051	positive regulation of gene expression//common myeloid progenitor cell proliferation//hematopoietic stem cell differentiation//cellular response to inorganic substance//juxtaglomerular apparatus development	inferred from direct assay//inferred from direct assay//inferred from direct assay//inferred from direct assay//inferred from direct assay												17326704	23	1	main
17467181	Vmn1r21	171201	NM_134183	-1.5684	2.49119	2.8369	2.18761	2.8369	2.18761	NM_134183	vomeronasal 1 receptor 21		6|6 B3	RefSeq	Mus musculus vomeronasal 1 receptor 21 (Vmn1r21), mRNA.	100	22	2	2	FALSE	Mm.377179		chr6	-	57843464	57844493	NM_134183	Q8R2C6	GO:0019236//GO:0007186	response to pheromone//G-protein coupled receptor signaling pathway	inferred from sequence or structural similarity//inferred from electronic annotation	GO:0005887//GO:0016020//GO:0016021	integral component of plasma membrane//membrane//integral component of membrane	inferred from sequence or structural similarity//inferred from electronic annotation//inferred from electronic annotation	GO:0005550//GO:0016503//GO:0016503	pheromone binding//pheromone receptor activity//pheromone receptor activity	inferred from sequence or structural similarity//inferred from sequence or structural similarity//inferred from electronic annotation						17467181	9	1	main
17245167				-1.56783	2.1256	2.47459	1.82582	2.47459	1.82582														chr10	-	116970318	116972609																	17245167	14	1	main
17255023	2210409E12Rik	72381	NR_003492	-1.56748	4.49162	4.82753	4.17908	4.82753	4.17908	NR_003492	transcription elongation factor B (SIII), polypeptide 2 pseudogene		11|11 C	RefSeq	Mus musculus RIKEN cDNA 2210409E12 gene (2210409E12Rik), non-coding RNA.	100	100	17	17	FALSE	Mm.288885	bone marrow| embryonic tissue| prostate| stomach| cleavage| morula| blastocyst| adult	chr11	+	88972638	88973014	NR_003492	Q9D7T5															17255023	17	1	main
17348602	Gm36490	102640426	XR_877190	-1.56745	4.71583	5.05117	4.40275	5.05117	4.40275	XR_877190	predicted gene, 36490		18|18	RefSeq	PREDICTED: Mus musculus predicted gene, 36490 (Gm36490), ncRNA.	100	100	19	19	FALSE			chr18	+	12961499	12961805																	17348602	19	1	main
17286115	Prl3d1	18775	NM_001205322	-1.56714	5.53494	5.86848	5.22035	5.86848	5.22035	NM_001205322	prolactin family 3, subfamily d, member 1		13 A3.1|13 12.27 cM	RefSeq	Mus musculus prolactin family 3, subfamily d, member 1 (Prl3d1), transcript variant 1, mRNA.	100	100	12	12	FALSE	Mm.233151	embryonic tissue| extraembryonic tissue| eye| ovary| uterus| unfertilized ovum| blastocyst| egg cylinder| gastrula| organogenesis| adult	chr13	+	27094189	27100260	NM_001205322	P18121				GO:0005576//GO:0005615	extracellular region//extracellular space	inferred from electronic annotation//inferred from direct assay	GO:0005179	hormone activity	inferred from electronic annotation						17286115	12	3	main
17535910	Gm6890	628518	NM_001099306	-1.56668	2.39553	2.74118	2.09347	2.74118	2.09347	NM_001099306	predicted gene 6890		X|X A7.3	RefSeq	Mus musculus predicted gene 6890 (Gm6890), mRNA.	100	100	10	10	FALSE	Mm.465110		chrX	+	74740927	74742188	NM_001099306	A2BG94	GO:0008150	biological_process	no biological data available	GO:0005575	cellular_component	no biological data available	GO:0003674	molecular_function	no biological data available						17535910	10	1	main
17249250	Olfr1378	258912	NM_146910	-1.56608	4.64295	4.97779	4.33063	4.97779	4.33063	NM_146910	olfactory receptor 1378		11|11 B1	RefSeq	Mus musculus olfactory receptor 1378 (Olfr1378), mRNA.	100	100	12	12	FALSE	Mm.223318	turbinate| adult	chr11	+	50969020	50969967	NM_146910	Q3B847	GO:0007186//GO:0007608//GO:0050907//GO:0007165//GO:0007186//GO:0007186//GO:0007608//GO:0007608//GO:0050896//GO:0050907//GO:0050911//GO:0050911	G-protein coupled receptor signaling pathway//sensory perception of smell//detection of chemical stimulus involved in sensory perception//signal transduction//G-protein coupled receptor signaling pathway//G-protein coupled receptor signaling pathway//sensory perception of smell//sensory perception of smell//response to stimulus//detection of chemical stimulus involved in sensory perception//detec…	not recorded//not recorded//not recorded//inferred from electronic annotation////inferred from electronic annotation//inferred from electronic annotation////inferred from electronic annotation//////inferred from electronic annotation	GO:0016021//GO:0005886//GO:0016020//GO:0016021//GO:0016021	integral component of membrane//plasma membrane//membrane//integral component of membrane//integral component of membrane	not recorded//inferred from electronic annotation//inferred from electronic annotation////inferred from electronic annotation	GO:0004984//GO:0004871//GO:0004930//GO:0004984//GO:0004984	olfactory receptor activity//signal transducer activity//G-protein coupled receptor activity//olfactory receptor activity//olfactory receptor activity	not recorded//inferred from electronic annotation//inferred from electronic annotation////inferred from electronic annotation						17249250	12	1	main
17423966	Gm12381	102636968	XR_390473	-1.56608	4.64947	4.9843	4.33714	4.9843	4.33714	XR_390473	predicted gene 12381		4|4 19.97 cM	RefSeq	PREDICTED: Mus musculus predicted gene 12381 (Gm12381), transcript variant X2, ncRNA.	100	100	19	19	FALSE			chr4	-	38571667	38855483																	17423966	19	1	main
17531804	AU023762	102688	NR_040760	-1.56536	5.59612	5.92869	5.2822	5.92869	5.2822	NR_040760	expressed sequence AU023762			RefSeq	Mus musculus expressed sequence AU023762 (AU023762), long non-coding RNA.	100	100	15	15	FALSE	Mm.394901	brain| ovary| unfertilized ovum| adult	chr9	-	113496746	113587152																	17531804	15	1	main
17367947	Gm25220		ENSMUST00000157546	-1.56488	3.60203	3.93951	3.29346	3.93951	3.29346	ENSMUST00000157546	predicted gene, 25220 [Source:MGI Symbol;Acc:MGI:5454997]			ENSEMBL	predicted gene, 25220 [gene_biotype:snRNA transcript_biotype:snRNA]	100	100	8	8	FALSE			chr2	+	25339651	25339745																	17367947	8	3	main
17261285	Gm12092	102637613	XR_381122	-1.56449	5.23164	5.56444	4.91875	5.56444	4.91875	XR_381122	predicted gene 12092		11|11 16.79 cM	RefSeq	PREDICTED: Mus musculus predicted gene 12092 (Gm12092), transcript variant X1, ncRNA.	100	100	20	20	FALSE			chr11	-	29612324	29645509																	17261285	20	1	main
17355058	Gm24504		ENSMUST00000157679	-1.56448	5.77927	6.11112	5.46544	6.11112	5.46544	ENSMUST00000157679	predicted gene, 24504 [Source:MGI Symbol;Acc:MGI:5454281]			ENSEMBL	predicted gene, 24504 [gene_biotype:snRNA transcript_biotype:snRNA]	100	100	8	8	FALSE			chr18	-	64786329	64786428																	17355058	8	3	main
17462644	Gm6637	625931	XR_403709	-1.56426	4.64694	4.98087	4.33539	4.98087	4.33539	XR_403709	predicted gene 6637		6|6 F1	RefSeq	PREDICTED: Mus musculus predicted gene 6637 (Gm6637), ncRNA.	100	100	14	14	FALSE			chr6	+	122294191	122296237																	17462644	14	1	main
17436627	Gm22847		ENSMUST00000157707	-1.56401	5.17791	5.51058	4.86533	5.51058	4.86533	ENSMUST00000157707	predicted gene, 22847 [Source:MGI Symbol;Acc:MGI:5452624]			ENSEMBL	predicted gene, 22847 [gene_biotype:snRNA transcript_biotype:snRNA]	100	100	8	8	FALSE			chr5	+	34530649	34530753																	17436627	8	3	main
17482764	Gm23614		ENSMUST00000082598	-1.56353	5.30507	5.63726	4.99245	5.63726	4.99245	ENSMUST00000082598	predicted gene, 23614 [Source:MGI Symbol;Acc:MGI:5453391]			ENSEMBL	predicted gene, 23614 [gene_biotype:snRNA transcript_biotype:snRNA]	100	100	6	6	FALSE			chr7	+	122265094	122265200																	17482764	6	3	main
17420895	Gm26226		ENSMUST00000082509	-1.56243	7.95448	8.28289	7.6391	8.28289	7.6391	ENSMUST00000082509	predicted gene, 26226 [Source:MGI Symbol;Acc:MGI:5456003]			ENSEMBL	predicted gene, 26226 [gene_biotype:snRNA transcript_biotype:snRNA]	100	100	8	8	FALSE			chr4	+	140918684	140918799																	17420895	8	1	main
17438969	Pf4	56744	NM_019932	-1.56229	4.10501	4.43944	3.79578	4.43944	3.79578	NM_019932	platelet factor 4		5|5 E1	RefSeq	Mus musculus platelet factor 4 (Pf4), mRNA.	100	100	19	19	FALSE	Mm.332490	bone| bone marrow| embryonic tissue| heart| joint| liver| lymph node| mammary gland| pancreas| prostate| spleen| stomach| testis| thymus| tongue| uterus| organogenesis| fetus| neonate| juvenile| adult	chr5	+	90772435	90773383	NM_019932	Q9Z126	GO:0002690//GO:0006461//GO:0006935//GO:0006954//GO:0006955//GO:0007186//GO:0010628//GO:0010744//GO:0016525//GO:0019221//GO:0030168//GO:0030595//GO:0030816//GO:0032496//GO:0032760//GO:0042127//GO:0043950//GO:0045347//GO:0045651//GO:0045653//GO:0045918//GO:0045944//GO:0070098//GO:2001240//GO:0002690//GO:0006461//GO:0006954//GO:0006955//GO:0006955//GO:0007186//GO:0010628//GO:0010744//GO:0016525//GO:…	positive regulation of leukocyte chemotaxis//protein complex assembly//chemotaxis//inflammatory response//immune response//G-protein coupled receptor signaling pathway//positive regulation of gene expression//positive regulation of macrophage derived foam cell differentiation//negative regulation of angiogenesis//cytokine-mediated signaling pathway//platelet activation//leukocyte chemotaxis//posi…	not recorded//not recorded//inferred from electronic annotation//not recorded//not recorded//not recorded//not recorded//not recorded//not recorded//not recorded//not recorded//not recorded//not recorded//not recorded//not recorded//not recorded//not recorded//not recorded//not recorded//not recorded//not recorded//not recorded//not recorded//not recorded////inferred from electronic annotation///…	GO:0005576//GO:0005615//GO:0031091//GO:0031982//GO:0043234//GO:0005615//GO:0005615//GO:0031091//GO:0031982//GO:0043234	extracellular region//extracellular space//platelet alpha granule//vesicle//protein complex//extracellular space//extracellular space//platelet alpha granule//vesicle//protein complex	inferred from electronic annotation//not recorded//not recorded//not recorded//not recorded////inferred from electronic annotation//inferred from electronic annotation//inferred from electronic annotation//inferred from electronic annotation	GO:0005125//GO:0008009//GO:0008201//GO:0045236//GO:0048248//GO:0008009//GO:0008009//GO:0008201//GO:0008201//GO:0008201//GO:0045236//GO:0048248//GO:0048248	cytokine activity//chemokine activity//heparin binding//CXCR chemokine receptor binding//CXCR3 chemokine receptor binding//chemokine activity//chemokine activity//heparin binding//heparin binding//heparin binding//CXCR chemokine receptor binding//CXCR3 chemokine receptor binding//CXCR3 chemokine receptor binding	inferred from electronic annotation//not recorded//not recorded//not recorded//not recorded////inferred from electronic annotation////inferred from electronic annotation//inferred from sequence or structural similarity//////inferred from sequence or structural similarity						17438969	19	1	main
17215817	Olfr12	257890	NM_206896	-1.56208	5.50175	5.83288	5.18941	5.83288	5.18941	NM_206896	olfactory receptor 12		1 D|1 46.53 cM	RefSeq	Mus musculus olfactory receptor 12 (Olfr12), mRNA.	100	100	13	13	FALSE	Mm.337259	turbinate| adult	chr1	+	92619881	92621001	NM_206896	Q0VBN7	GO:0007165//GO:0007186//GO:0007608//GO:0050896//GO:0007186//GO:0007186//GO:0007608//GO:0007608//GO:0050911//GO:0050911	signal transduction//G-protein coupled receptor signaling pathway//sensory perception of smell//response to stimulus//G-protein coupled receptor signaling pathway//G-protein coupled receptor signaling pathway//sensory perception of smell//sensory perception of smell//detection of chemical stimulus involved in sensory perception of smell//detection of chemical stimulus involved in sensory percepti…	inferred from electronic annotation//not recorded//not recorded//inferred from electronic annotation////inferred from electronic annotation////inferred from electronic annotation////inferred from electronic annotation	GO:0005886//GO:0005887//GO:0016020//GO:0016021//GO:0005887//GO:0016021//GO:0016021	plasma membrane//integral component of plasma membrane//membrane//integral component of membrane//integral component of plasma membrane//integral component of membrane//integral component of membrane	inferred from electronic annotation//not recorded//inferred from electronic annotation//not recorded////inferred from electronic annotation//	GO:0004871//GO:0004930//GO:0004984//GO:0005549//GO:0004930//GO:0004930//GO:0004984//GO:0004984//GO:0005549	signal transducer activity//G-protein coupled receptor activity//olfactory receptor activity//odorant binding//G-protein coupled receptor activity//G-protein coupled receptor activity//olfactory receptor activity//olfactory receptor activity//odorant binding	inferred from electronic annotation//not recorded//not recorded//not recorded////inferred from electronic annotation////inferred from electronic annotation//	GenMAPP	GPCRDB_Other				17215817	13	1	main
17282956	Gm7104	633093	NR_033570	-1.56191	5.37876	5.71002	5.06671	5.71002	5.06671	NR_033570	REX1, RNA exonuclease 1 homolog pseudogene		12 D3|12	RefSeq	Mus musculus predicted gene 7104 (Gm7104), non-coding RNA.	100	100	10	10	FALSE	Mm.482503	embryonic tissue| fertilized ovum| ovary|oocyte| zygote| cleavage	chr12	-	88282867	88287070	ENSMUST00000179741	J3QNS6															17282956	10	3	main
17490097	Gm2381	100039706	NR_046214	-1.56144	3.41301	3.74955	3.10667	3.74955	3.10667	NR_046214	zinc finger protein 936 pseudogene		7 B4|7	RefSeq	Mus musculus predicted gene 2381 (Gm2381), non-coding RNA.	100	100	9	9	FALSE	Mm.260936	embryonic tissue| organogenesis	chr7	-	42816827	42867234	ENSMUST00000174558	G3UY53															17490097	9	1	main
17242957			NONMMUT006420	-1.56131	3.58406	3.91982	3.27706	3.91982	3.27706					NONCODE	Non-coding transcript identified by NONCODE	100	100	7	7	FALSE			chr10	-	80501810	80501911																	17242957	7	3	main
17267428	Gm22387		ENSMUST00000158191	-1.56116	2.94994	3.2887	2.64608	3.2887	2.64608	ENSMUST00000158191	predicted gene, 22387 [Source:MGI Symbol;Acc:MGI:5452164]			ENSEMBL	predicted gene, 22387 [gene_biotype:scaRNA transcript_biotype:scaRNA]	100	100	20	20	FALSE			chr11	-	86997133	86997263																	17267428	20	1	main
17411065	4930503B20Rik	75015	NM_029144	-1.56111	4.61325	4.94571	4.30314	4.94571	4.30314	NM_029144	RIKEN cDNA 4930503B20 gene		3|3 H2	RefSeq	Mus musculus RIKEN cDNA 4930503B20 gene (4930503B20Rik), mRNA.	100	33	8	8	FALSE	Mm.250432	testis| adult	chr3	-	146645193	146685592	NM_029144	Q80ZP0				GO:0005739	mitochondrion	inferred from direct assay									17411065	24	1	main
17509385	5330439A09Rik	77103	XR_863342	-1.5604	4.85732	5.18887	4.54695	5.18887	4.54695	XR_863342	RIKEN cDNA 5330439A09 gene		8|8	RefSeq	PREDICTED: Mus musculus RIKEN cDNA 5330439A09 gene (5330439A09Rik), ncRNA.	100	33	5	5	FALSE			chr8	-	54568550	54600987																	17509385	15	1	main
17477331	Klk1b27	16619	NM_020268	-1.56037	4.17619	4.50945	3.86756	4.50945	3.86756	NM_020268	kallikrein 1-related peptidase b27		7 B4|7 28.54 cM	RefSeq	Mus musculus kallikrein 1-related peptidase b27 (Klk1b27), mRNA.	100	100	8	8	FALSE	Mm.445911	salivary gland| testis| adult	chr7	+	44052290	44056712	NM_020268	Q9JM71	GO:0006508//GO:0002526//GO:0003073//GO:0006508//GO:0031638	proteolysis//acute inflammatory response//regulation of systemic arterial blood pressure//proteolysis//zymogen activation	inferred from direct assay//////inferred from electronic annotation//	GO:0005615//GO:0005634//GO:0043234//GO:0070062//GO:0005575//GO:0005615//GO:0005634//GO:0030141//GO:0043234//GO:0070062	extracellular space//nucleus//protein complex//extracellular exosome//cellular_component//extracellular space//nucleus//secretory granule//protein complex//extracellular exosome	not recorded//not recorded//not recorded//not recorded//no biological data available//////////	GO:0004175//GO:0004252//GO:0004252//GO:0008233//GO:0008236//GO:0016787//GO:0016811//GO:0004175//GO:0004252//GO:0004252//GO:0008233//GO:0016811	endopeptidase activity//serine-type endopeptidase activity//serine-type endopeptidase activity//peptidase activity//serine-type peptidase activity//hydrolase activity//hydrolase activity, acting on carbon-nitrogen (but not peptide) bonds, in linear amides//endopeptidase activity//serine-type endopeptidase activity//serine-type endopeptidase activity//peptidase activity//hydrolase activity, acting…	not recorded//inferred from direct assay//not recorded//inferred from direct assay//inferred from electronic annotation//inferred from electronic annotation//not recorded////inferred from electronic annotation////inferred from electronic annotation//						17477331	8	3	main
17309280	4930432J09Rik	73877	NR_045953	-1.56033	5.18924	5.52008	4.87823	5.52008	4.87823	NR_045953	RIKEN cDNA 4930432J09 gene		14|14	RefSeq	Mus musculus RIKEN cDNA 4930432J09 gene (4930432J09Rik), long non-coding RNA.	100	100	22	22	FALSE	Mm.399172	kidney| neonate	chr14	-	103977628	104027142																	17309280	22	1	main
17476860				-1.56007	7.40571	7.73346	7.09185	7.73346	7.09185														chr7	+	36115838	36118881																	17476860	19	1	main
17294023	Zfp738	408068	NM_001001187	-1.55973	6.23729	6.56618	5.92488	6.56618	5.92488	NM_001001187	zinc finger protein 738		13|13 B3	RefSeq	Mus musculus zinc finger protein 738 (Zfp738), mRNA.	100	33	4	4	FALSE	Mm.435551	brain| dorsal root ganglion| embryonic tissue| extraembryonic tissue| eye| lymph node| ovary| pancreas| testis| thymus| unfertilized ovum| blastocyst| organogenesis| fetus| neonate| juvenile| adult	chr13	-	67667437	67687071	NM_001001187	Q8BPD8	GO:0006355//GO:0006355//GO:0006355//GO:0008150	regulation of transcription, DNA-templated//regulation of transcription, DNA-templated//regulation of transcription, DNA-templated//biological_process	not recorded////inferred from electronic annotation//no biological data available	GO:0005575//GO:0005622	cellular_component//intracellular	no biological data available//inferred from electronic annotation	GO:0003700//GO:0003676//GO:0003700//GO:0003674//GO:0046872	transcription factor activity, sequence-specific DNA binding//nucleic acid binding//transcription factor activity, sequence-specific DNA binding//molecular_function//metal ion binding	not recorded//inferred from electronic annotation////no biological data available//inferred from electronic annotation						17294023	12	1	main
17474352	Psg22	243862	NM_001004152	-1.55962	3.7786	4.11277	3.47158	4.11277	3.47158	NM_001004152	pregnancy-specific glycoprotein 22		7|7 A3	RefSeq	Mus musculus pregnancy-specific glycoprotein 22 (Psg22), mRNA.	100	100	10	10	FALSE	Mm.389833	embryonic tissue| extraembryonic tissue| gastrula| organogenesis| adult	chr7	+	18718090	18727248	NM_001004152	Q810J1	GO:0045766//GO:0050715//GO:2001203//GO:0007565	positive regulation of angiogenesis//positive regulation of cytokine secretion//positive regulation of transforming growth factor-beta secretion//female pregnancy	inferred from direct assay//inferred from direct assay//inferred from direct assay//inferred from electronic annotation	GO:0005575	cellular_component	no biological data available	GO:0045545	syndecan binding	inferred from direct assay						17474352	10	1	main
17325347	Stfa1	20861	NM_001082543	-1.55942	4.00825	4.34155	3.70054	4.34155	3.70054	NM_001082543	stefin A1		16 B3|16 25.45 cM	RefSeq	Mus musculus stefin A1 (Stfa1), mRNA.	100	100	10	10	FALSE	Mm.327618	embryonic tissue| eye| ovary| prostate| skin| spleen| thymus| fetus| neonate| juvenile| adult	chr16	+	36277127	36285371	NM_001082543	P35173	GO:0010951//GO:0010466//GO:0010951	negative regulation of endopeptidase activity//negative regulation of peptidase activity//negative regulation of endopeptidase activity	inferred from direct assay//inferred from electronic annotation//inferred from electronic annotation	GO:0005737//GO:0005622//GO:0005737	cytoplasm//intracellular//cytoplasm	inferred from direct assay//inferred from electronic annotation//inferred from electronic annotation	GO:0004866//GO:0004866//GO:0004869//GO:0030414	endopeptidase inhibitor activity//endopeptidase inhibitor activity//cysteine-type endopeptidase inhibitor activity//peptidase inhibitor activity	inferred from direct assay//inferred from electronic annotation//inferred from electronic annotation//inferred from electronic annotation						17325347	10	3	main
17515517	Cypt10	664726	NM_001039944	-1.55884	5.29299	5.6229	4.98243	5.6229	4.98243	NM_001039944	cysteine-rich perinuclear theca 10			RefSeq	Mus musculus cysteine-rich perinuclear theca 10 (Cypt10), mRNA.	100	71	10	10	FALSE	Mm.437189	testis| adult	chr9	+	24625185	24625828	NM_001039944	Q6P925	GO:0008150	biological_process	no biological data available	GO:0005634	nucleus	inferred from direct assay	GO:0003674	molecular_function	no biological data available						17515517	14	1	main
17332315	Gm23062		ENSMUST00000102349	-1.55852	4.49473	4.8262	4.18602	4.8262	4.18602	ENSMUST00000102349	predicted gene, 23062 [Source:MGI Symbol;Acc:MGI:5452839]			ENSEMBL	predicted gene, 23062 [gene_biotype:miRNA transcript_biotype:miRNA]	100	100	13	13	FALSE			chr16	-	94169302	94169411																	17332315	13	3	main
17280932	Gm25015		ENSMUST00000158400	-1.55788	3.04275	3.3793	2.73972	3.3793	2.73972	ENSMUST00000158400	predicted gene, 25015 [Source:MGI Symbol;Acc:MGI:5454792]			ENSEMBL	predicted gene, 25015 [gene_biotype:snoRNA transcript_biotype:snoRNA]	100	100	14	14	FALSE			chr12	-	49578456	49578583																	17280932	14	1	main
17331272	Olfr205	257881	NM_001011736	-1.55745	5.26902	5.5983	4.95911	5.5983	4.95911	NM_001011736	olfactory receptor 205		16|16 C1.3	RefSeq	Mus musculus olfactory receptor 205 (Olfr205), mRNA.	100	100	8	8	FALSE	Mm.377282		chr16	-	59328477	59329507	NM_001011736	B9EKD6	GO:0007186//GO:0007608//GO:0007165//GO:0007186//GO:0007186//GO:0007608//GO:0007608//GO:0050896//GO:0050911//GO:0050911	G-protein coupled receptor signaling pathway//sensory perception of smell//signal transduction//G-protein coupled receptor signaling pathway//G-protein coupled receptor signaling pathway//sensory perception of smell//sensory perception of smell//response to stimulus//detection of chemical stimulus involved in sensory perception of smell//detection of chemical stimulus involved in sensory percepti…	not recorded//not recorded//inferred from electronic annotation////inferred from electronic annotation////inferred from electronic annotation//inferred from electronic annotation////inferred from electronic annotation	GO:0005887//GO:0016021//GO:0005886//GO:0005887//GO:0016020//GO:0016021//GO:0016021	integral component of plasma membrane//integral component of membrane//plasma membrane//integral component of plasma membrane//membrane//integral component of membrane//integral component of membrane	not recorded//not recorded//inferred from electronic annotation////inferred from electronic annotation//inferred from electronic annotation//	GO:0004930//GO:0004984//GO:0005549//GO:0004871//GO:0004930//GO:0004930//GO:0004984//GO:0004984//GO:0005549	G-protein coupled receptor activity//olfactory receptor activity//odorant binding//signal transducer activity//G-protein coupled receptor activity//G-protein coupled receptor activity//olfactory receptor activity//olfactory receptor activity//odorant binding	not recorded//not recorded//not recorded//inferred from electronic annotation////inferred from electronic annotation////inferred from electronic annotation//						17331272	8	1	main
17234856	Olfr1352	259074	NM_147071	-1.55736	3.89363	4.22627	3.58717	4.22627	3.58717	NM_147071	olfactory receptor 1352		10|10 C1	RefSeq	Mus musculus olfactory receptor 1352 (Olfr1352), mRNA.	100	100	16	16	FALSE	Mm.334165	olfactory mucosa| turbinate| adult	chr10	+	78981050	78984721	NM_147071	Q8VGX5	GO:0007186//GO:0007608//GO:0050911//GO:0007165//GO:0007186//GO:0007186//GO:0007608//GO:0007608//GO:0050896//GO:0050911	G-protein coupled receptor signaling pathway//sensory perception of smell//detection of chemical stimulus involved in sensory perception of smell//signal transduction//G-protein coupled receptor signaling pathway//G-protein coupled receptor signaling pathway//sensory perception of smell//sensory perception of smell//response to stimulus//detection of chemical stimulus involved in sensory percepti…	not recorded//not recorded//not recorded//inferred from electronic annotation////inferred from electronic annotation//inferred from electronic annotation////inferred from electronic annotation//	GO:0016021//GO:0005886//GO:0016020//GO:0016021//GO:0016021	integral component of membrane//plasma membrane//membrane//integral component of membrane//integral component of membrane	not recorded//inferred from electronic annotation//inferred from electronic annotation////inferred from electronic annotation	GO:0004984//GO:0004871//GO:0004930//GO:0004984//GO:0004984	olfactory receptor activity//signal transducer activity//G-protein coupled receptor activity//olfactory receptor activity//olfactory receptor activity	not recorded//inferred from electronic annotation//inferred from electronic annotation////inferred from electronic annotation						17234856	16	1	main
17423804	Gm24341		ENSMUST00000104209	-1.55729	2.59427	2.93339	2.29435	2.93339	2.29435	ENSMUST00000104209	predicted gene, 24341 [Source:MGI Symbol;Acc:MGI:5454118]			ENSEMBL	predicted gene, 24341 [gene_biotype:snoRNA transcript_biotype:snoRNA]	100	100	8	8	FALSE			chr4	-	33681367	33681491																	17423804	8	3	main
17489726	Wdr88	384605	XM_001480144	-1.55655	5.41159	5.74017	5.10182	5.74017	5.10182	XM_001480144	WD repeat domain 88		7|7 B1	RefSeq	PREDICTED: Mus musculus WD repeat domain 88 (Wdr88), transcript variant X3, mRNA.	100	100	25	25	FALSE	Mm.322484	testis| juvenile| adult	chr7	-	35236233	35275391																	17489726	25	1	main
17548396				-1.55602	4.59521	4.92519	4.28733	4.92519	4.28733														chr5	+	44225743	44226301																	17548396	19	1	main
17406737	Bglap	12096	NM_007541	-1.55475	5.01947	5.34789	4.71121	5.34789	4.71121	NM_007541	bone gamma carboxyglutamate protein		3 F1|3 38.82 cM	RefSeq	Mus musculus bone gamma carboxyglutamate protein (Bglap), mRNA.	100	33	3	3	FALSE	Mm.389459	embryonic tissue| intestine| joint| fetus| adult	chr3	-	88383495	88384464	NM_007541	P86546	GO:0030500//GO:0031214//GO:0071773	regulation of bone mineralization//biomineral tissue development//cellular response to BMP stimulus	inferred from electronic annotation//inferred from electronic annotation//inferred from direct assay	GO:0005576//GO:0005576//GO:0005615//GO:0005737//GO:0005737//GO:0005791//GO:0005794//GO:0030425//GO:0031988//GO:0042995//GO:0043204//GO:0005576//GO:0005576//GO:0005737	extracellular region//extracellular region//extracellular space//cytoplasm//cytoplasm//rough endoplasmic reticulum//Golgi apparatus//dendrite//membrane-bounded vesicle//cell projection//perikaryon//extracellular region//extracellular region//cytoplasm	inferred from direct assay//not recorded//not recorded//inferred from direct assay//not recorded//not recorded//not recorded//not recorded//not recorded//not recorded//not recorded//inferred from electronic annotation////	GO:0005509//GO:0008147//GO:0046872	calcium ion binding//structural constituent of bone//metal ion binding	inferred from electronic annotation//not recorded//inferred from electronic annotation						17406737	9	1	main
17236745			NONMMUT006969	-1.55434	4.07844	4.40898	3.77268	4.40898	3.77268					NONCODE	Non-coding transcript identified by NONCODE: Linc	100	100	11	11	FALSE			chr10	+	95603792	95604116																	17236745	11	1	main
17441585	n-R5s175		ENSMUST00000122599	-1.55434	4.89778	5.22625	4.58995	5.22625	4.58995	ENSMUST00000122599	nuclear encoded rRNA 5S 175 [Source:MGI Symbol;Acc:MGI:4422040]			ENSEMBL	nuclear encoded rRNA 5S 175 [gene_biotype:rRNA transcript_biotype:rRNA]	100	100	13	13	FALSE			chr5	+	119297245	119297361																	17441585	13	1	main
17211531	Gm23771		ENSMUST00000178702	-1.5539	4.91426	5.24248	4.60659	5.24248	4.60659	ENSMUST00000178702	predicted gene, 23771 [Source:MGI Symbol;Acc:MGI:5453548]			ENSEMBL	predicted gene, 23771 [gene_biotype:miRNA transcript_biotype:miRNA]	100	100	19	19	FALSE			chr1	+	29985934	29986043																	17211531	19	3	main
17326799	Gm26153		ENSMUST00000157433	-1.5539	5.24041	5.56799	4.9321	5.56799	4.9321	ENSMUST00000157433	predicted gene, 26153 [Source:MGI Symbol;Acc:MGI:5455930]			ENSEMBL	predicted gene, 26153 [gene_biotype:snoRNA transcript_biotype:snoRNA]	100	100	9	9	FALSE			chr16	+	84737350	84737476																	17326799	9	1	main
17295196	Ankdd1b	271144	NM_001042714	-1.55376	5.70197	6.0287	5.39294	6.0287	5.39294	NM_001042714	ankyrin repeat and death domain containing 1B		13|13 D1	RefSeq	Mus musculus ankyrin repeat and death domain containing 1B (Ankdd1b), mRNA.	100	100	29	29	FALSE	Mm.470057	brain| embryonic tissue| eye| heart| intestine| lung| lymph node| mammary gland| ovary| skin| spinal cord| stomach| testis| thymus|oocyte| organogenesis| fetus| juvenile| adult	chr13	-	96416134	96471160	NM_001042714	Q14DN9	GO:0007165//GO:0008150	signal transduction//biological_process	inferred from electronic annotation//no biological data available	GO:0005575	cellular_component	no biological data available	GO:0003674	molecular_function	no biological data available						17295196	29	1	main
17499072	Tex29	75528	NM_029326	-1.55273	5.05495	5.38231	4.7475	5.38231	4.7475	NM_029326	testis expressed 29		8|8 A2	RefSeq	Mus musculus testis expressed 29 (Tex29), mRNA.	100	74	14	14	FALSE	Mm.440342	testis| fetus| juvenile| adult	chr8	+	11840474	11855761	NM_029326	Q9DA77	GO:0008150	biological_process	no biological data available	GO:0016020//GO:0016021//GO:0005575	membrane//integral component of membrane//cellular_component	inferred from electronic annotation//inferred from electronic annotation//no biological data available	GO:0003674	molecular_function	no biological data available						17499072	19	1	main
17458463			NONMMUT056855	-1.55164	5.49558	5.8216	5.18781	5.8216	5.18781					NONCODE	Non-coding transcript identified by NONCODE: Antisense	100	100	9	9	FALSE			chr6	+	49170061	49170304																	17458463	9	3	main
17323755	Cldn5	12741	NM_013805	-1.55157	6.52595	6.8505	6.21677	6.8505	6.21677	NM_013805	claudin 5		16 A3|16 11.63 cM	RefSeq	Mus musculus claudin 5 (Cldn5), mRNA.	100	100	23	23	FALSE	Mm.22768	brain| embryonic tissue| extraembryonic tissue| eye| inner ear| intestine| joint| liver| lung| lymph node| mammary gland| muscle| pancreas| pituitary gland| salivary gland| spleen| testis| thymus| organogenesis| fetus| juvenile| adult	chr16	+	18776847	18778262	NM_013805	O54942	GO:0007043//GO:0007179//GO:0016337//GO:0042552//GO:1903142//GO:0007043//GO:0007179//GO:0016338//GO:0042552//GO:1903142	cell-cell junction assembly//transforming growth factor beta receptor signaling pathway//single organismal cell-cell adhesion//myelination//positive regulation of establishment of endothelial barrier//cell-cell junction assembly//transforming growth factor beta receptor signaling pathway//calcium-independent cell-cell adhesion via plasma membrane cell-adhesion molecules//myelination//positive reg…	not recorded//not recorded//inferred by curator//not recorded//not recorded//////inferred from sequence or structural similarity//inferred from electronic annotation//	GO:0005886//GO:0005911//GO:0005923//GO:0005923//GO:0016020//GO:0016021//GO:0016327//GO:0030054//GO:0030864//GO:0033270//GO:0043220//GO:0070062//GO:0005911//GO:0005923//GO:0005923//GO:0016327//GO:0030864//GO:0033270//GO:0043220//GO:0070062	plasma membrane//cell-cell junction//bicellular tight junction//bicellular tight junction//membrane//integral component of membrane//apicolateral plasma membrane//cell junction//cortical actin cytoskeleton//paranode region of axon//Schmidt-Lanterman incisure//extracellular exosome//cell-cell junction//bicellular tight junction//bicellular tight junction//apicolateral plasma membrane//cortical act…	inferred from electronic annotation//not recorded//inferred from direct assay//not recorded//inferred from electronic annotation//inferred from electronic annotation//not recorded//inferred from electronic annotation//not recorded//not recorded//not recorded//not recorded////inferred from electronic annotation////////inferred from electronic annotation//inferred from electronic annotation//	GO:0005198//GO:0005515//GO:0042802	structural molecule activity//protein binding//identical protein binding	inferred from electronic annotation//inferred from physical interaction//inferred from sequence or structural similarity	GenMAPP	Circadian_Exercise				17323755	23	1	main
17285532	Tcrg-C3	107575	OTTMUST00000134776	-1.55119	4.9069	5.2338	4.60042	5.2338	4.60042	OTTMUST00000134776	T cell receptor gamma, constant 3		13|13 A2	Havana transcript	T cell receptor gamma, constant 3[gene_biotype:TR_gene transcript_biotype:TR_gene]	100	100	13	13	FALSE			chr13	+	19260884	19263397	ENSMUST00000164407	L7N479												Pfam	IPR003597	Immunoglobulin C1-set	17285532	13	3	main
17424818	Olfr157	100040268	NM_019475	-1.55046	4.6835	5.01052	4.37782	5.01052	4.37782	NM_019475	olfactory receptor 157		4|4 B1	RefSeq	Mus musculus olfactory receptor 157 (Olfr157), mRNA.	100	100	12	12	FALSE	Mm.317638	turbinate| adult	chr4	-	43834752	43836517	NM_019475	Q9QZ20	GO:0007186//GO:0007186//GO:0007608//GO:0007608//GO:0007165//GO:0007186//GO:0007186//GO:0007608//GO:0007608//GO:0050896//GO:0050911//GO:0050911//GO:0050911	G-protein coupled receptor signaling pathway//G-protein coupled receptor signaling pathway//sensory perception of smell//sensory perception of smell//signal transduction//G-protein coupled receptor signaling pathway//G-protein coupled receptor signaling pathway//sensory perception of smell//sensory perception of smell//response to stimulus//detection of chemical stimulus involved in sensory perce…	not recorded//inferred from sequence or structural similarity//not recorded//traceable author statement//inferred from electronic annotation////inferred from electronic annotation//inferred from electronic annotation////inferred from electronic annotation//inferred from electronic annotation////traceable author statement	GO:0005887//GO:0016021//GO:0005886//GO:0016020//GO:0016021//GO:0016021	integral component of plasma membrane//integral component of membrane//plasma membrane//membrane//integral component of membrane//integral component of membrane	inferred from sequence or structural similarity//not recorded//inferred from electronic annotation//inferred from electronic annotation////inferred from electronic annotation	GO:0004984//GO:0004984//GO:0004871//GO:0004930//GO:0004984//GO:0004984	olfactory receptor activity//olfactory receptor activity//signal transducer activity//G-protein coupled receptor activity//olfactory receptor activity//olfactory receptor activity	not recorded//traceable author statement//inferred from electronic annotation//inferred from electronic annotation//inferred from electronic annotation//	GenMAPP	GPCRDB_Class_A_Rhodopsin-like				17424818	12	1	main
17288077	Mir713	751548	NR_030493	-1.54938	5.05717	5.38287	4.75118	5.38287	4.75118	NR_030493	microRNA 713		13|13	RefSeq	Mus musculus microRNA 713 (Mir713), microRNA.	100	100	15	15	FALSE			chr13	+	62760739	62760846																	17288077	15	3	main
17300314	Gm24705		ENSMUST00000082808	-1.5493	2.62075	2.95552	2.3239	2.95552	2.3239	ENSMUST00000082808	predicted gene, 24705 [Source:MGI Symbol;Acc:MGI:5454482]			ENSEMBL	predicted gene, 24705 [gene_biotype:snRNA transcript_biotype:snRNA]	100	100	10	10	FALSE			chr14	+	54581177	54581283																	17300314	10	3	main
17481346	Olfr677	258355	NM_146358	-1.54915	3.54167	3.87146	3.23998	3.87146	3.23998	NM_146358	olfactory receptor 677		7|7 E3	RefSeq	Mus musculus olfactory receptor 677 (Olfr677), mRNA.	100	100	15	15	FALSE	Mm.377452		chr7	+	105056248	105057186	NM_146358	Q8VF06	GO:0007165//GO:0007186//GO:0007608//GO:0050911//GO:0007165//GO:0007165//GO:0007186//GO:0007186//GO:0007608//GO:0007608//GO:0050896//GO:0050911	signal transduction//G-protein coupled receptor signaling pathway//sensory perception of smell//detection of chemical stimulus involved in sensory perception of smell//signal transduction//signal transduction//G-protein coupled receptor signaling pathway//G-protein coupled receptor signaling pathway//sensory perception of smell//sensory perception of smell//response to stimulus//detection of chem…	not recorded//not recorded//not recorded//not recorded////inferred from electronic annotation//inferred from electronic annotation////inferred from electronic annotation////inferred from electronic annotation//	GO:0005886//GO:0016021//GO:0005886//GO:0005886//GO:0016020//GO:0016021//GO:0016021	plasma membrane//integral component of membrane//plasma membrane//plasma membrane//membrane//integral component of membrane//integral component of membrane	not recorded//not recorded////inferred from electronic annotation//inferred from electronic annotation//inferred from electronic annotation//	GO:0004984//GO:0004871//GO:0004930//GO:0004984//GO:0004984	olfactory receptor activity//signal transducer activity//G-protein coupled receptor activity//olfactory receptor activity//olfactory receptor activity	not recorded//inferred from electronic annotation//inferred from electronic annotation////inferred from electronic annotation						17481346	15	1	main
17358456	Gm20407		ENSMUST00000172891	-1.54728	6.36267	6.68532	6.05559	6.68532	6.05559	ENSMUST00000172891	predicted gene 20407 [Source:MGI Symbol;Acc:MGI:5141872]			ENSEMBL	predicted gene 20407 [gene_biotype:processed_transcript transcript_biotype:processed_transcript]	100	100	16	16	FALSE			chr19	+	27994197	27995693																	17358456	16	1	main
17494799	Olfr492	258490	NM_146497	-1.54688	6.0745	6.39733	5.76797	6.39733	5.76797	NM_146497	olfactory receptor 492		7|7 E3	RefSeq	Mus musculus olfactory receptor 492 (Olfr492), mRNA.	100	100	9	9	FALSE	Mm.377532		chr7	-	108322730	108323674	NM_146497	Q8VFD1	GO:0007165//GO:0007186//GO:0007608//GO:0050896//GO:0007186//GO:0007186//GO:0007608//GO:0007608//GO:0050911//GO:0050911	signal transduction//G-protein coupled receptor signaling pathway//sensory perception of smell//response to stimulus//G-protein coupled receptor signaling pathway//G-protein coupled receptor signaling pathway//sensory perception of smell//sensory perception of smell//detection of chemical stimulus involved in sensory perception of smell//detection of chemical stimulus involved in sensory percepti…	inferred from electronic annotation//not recorded//not recorded//inferred from electronic annotation//inferred from electronic annotation////inferred from electronic annotation////inferred from electronic annotation//	GO:0005886//GO:0016020//GO:0016021//GO:0016021//GO:0016021	plasma membrane//membrane//integral component of membrane//integral component of membrane//integral component of membrane	inferred from electronic annotation//inferred from electronic annotation//not recorded//inferred from electronic annotation//	GO:0004871//GO:0004930//GO:0004984//GO:0004984//GO:0004984	signal transducer activity//G-protein coupled receptor activity//olfactory receptor activity//olfactory receptor activity//olfactory receptor activity	inferred from electronic annotation//inferred from electronic annotation//not recorded//inferred from electronic annotation//						17494799	9	1	main
17383366	Gm13371		ENSMUST00000137756	-1.54659	5.65494	5.97823	5.34914	5.97823	5.34914	ENSMUST00000137756	predicted gene 13371 [Source:MGI Symbol;Acc:MGI:3650807]			ENSEMBL	predicted gene 13371 [gene_biotype:lincRNA transcript_biotype:lincRNA]	100	100	14	14	FALSE			chr2	-	28092032	28093514																	17383366	14	1	main
17309109	Gm24345		ENSMUST00000158706	-1.5456	2.43933	2.77355	2.14538	2.77355	2.14538	ENSMUST00000158706	predicted gene, 24345 [Source:MGI Symbol;Acc:MGI:5454122]			ENSEMBL	predicted gene, 24345 [gene_biotype:snoRNA transcript_biotype:snoRNA]	100	100	12	12	FALSE			chr14	-	100525244	100525367																	17309109	12	1	main
17291237	Gm11337	105245367	XR_872437	-1.54436	4.06445	4.39003	3.76302	4.39003	3.76302	XR_872437	predicted gene 11337		13|13 9.93 cM	RefSeq	PREDICTED: Mus musculus uncharacterized LOC105245367 (LOC105245367), ncRNA.	100	100	22	22	FALSE			chr13	-	23794768	23804599																	17291237	22	1	main
17299987	Trav6-4	100126463	OTTMUST00000035956	-1.54416	4.31324	4.63802	4.0112	4.63802	4.0112	OTTMUST00000035956	T cell receptor alpha variable 6-4		14|14 C2	Havana transcript	T-cell receptor alpha, variable 6-4[gene_biotype:TR_gene transcript_biotype:TR_gene]	100	100	9	9	FALSE			chr14	+	53454296	53454782	ENSMUST00000180711	A0A075B6B4												Pfam	IPR013106	Immunoglobulin V-set domain	17299987	9	3	main
17532802	Ppp1r3fos	78185	NR_029473	-1.54407	5.80067	6.1225	5.49576	6.1225	5.49576	NR_029473	protein phosphatase 1, regulatory subunit 3F, opposite strand		X|X A1.1	RefSeq	Mus musculus protein phosphatase 1, regulatory subunit 3F, opposite strand (Ppp1r3fos), long non-coding RNA.	100	81	17	17	FALSE	Mm.160055	embryonic tissue| eye| liver| testis| thymus| fetus| adult	chrX	+	7573600	7581016	NR_029473	Q9D2G4															17532802	21	1	main
17457796	Tcrb-J	21580	AY665742	-1.54357	4.62746	4.95118	4.32491	4.95118	4.32491	AY665742	T cell receptor beta, joining region			GenBank	Mus musculus clone HCgp39.DR4-11.0 T cell receptor beta chain (Tcrb) mRNA, partial cds.	90	83	9	10	FALSE	Mm.333026//Mm.389744//Mm.429394	blood| bone| bone marrow| brain| embryonic tissue| eye| heart| lymph node| mammary gland| salivary gland| skin| spleen| thymus| thyroid| blastocyst| fetus| neonate| juvenile| adult//epididymis| mammary gland| salivary gland| spleen| thymus| juvenile| adult//thymus| adult	chr6	+	41543362	41543410	AY665742	A0N8J3				GO:0016020//GO:0016021	membrane//integral component of membrane	inferred from electronic annotation//inferred from electronic annotation									17457796	12	1	main
17449798	Gm25521		ENSMUST00000158393	-1.54331	4.32519	4.64952	4.02349	4.64952	4.02349	ENSMUST00000158393	predicted gene, 25521 [Source:MGI Symbol;Acc:MGI:5455298]			ENSEMBL	predicted gene, 25521 [gene_biotype:snRNA transcript_biotype:snRNA]	100	100	22	22	FALSE			chr5	-	93013032	93013139																	17449798	22	1	main
17265814	Olfr43	258706	NM_146711	-1.54315	4.78849	5.11164	4.48576	5.11164	4.48576	NM_146711	olfactory receptor 43		11|11 B4	RefSeq	Mus musculus olfactory receptor 43 (Olfr43), mRNA.	100	100	16	16	FALSE	Mm.453816		chr11	-	74206198	74207289	NM_146711	Q7TRX1	GO:0007186//GO:0007608//GO:0050907//GO:0007165//GO:0007186//GO:0007186//GO:0007608//GO:0007608//GO:0050896//GO:0050907//GO:0050911//GO:0050911	G-protein coupled receptor signaling pathway//sensory perception of smell//detection of chemical stimulus involved in sensory perception//signal transduction//G-protein coupled receptor signaling pathway//G-protein coupled receptor signaling pathway//sensory perception of smell//sensory perception of smell//response to stimulus//detection of chemical stimulus involved in sensory perception//detec…	not recorded//not recorded//not recorded//inferred from electronic annotation////inferred from electronic annotation//inferred from electronic annotation////inferred from electronic annotation//////inferred from electronic annotation	GO:0016021//GO:0005886//GO:0016020//GO:0016021//GO:0016021	integral component of membrane//plasma membrane//membrane//integral component of membrane//integral component of membrane	not recorded//inferred from electronic annotation//inferred from electronic annotation////inferred from electronic annotation	GO:0004984//GO:0004871//GO:0004930//GO:0004984//GO:0004984	olfactory receptor activity//signal transducer activity//G-protein coupled receptor activity//olfactory receptor activity//olfactory receptor activity	not recorded//inferred from electronic annotation//inferred from electronic annotation////inferred from electronic annotation						17265814	16	1	main
17348074	Gm23102		ENSMUST00000083724	-1.54221	6.48361	6.80364	6.17864	6.80364	6.17864	ENSMUST00000083724	predicted gene, 23102 [Source:MGI Symbol;Acc:MGI:5452879]			ENSEMBL	predicted gene, 23102 [gene_biotype:snRNA transcript_biotype:snRNA]	100	100	10	10	FALSE			chr17	-	94869873	94869988																	17348074	10	1	main
17324513	Cldn16	114141	NM_053241	-1.542	5.25262	5.5743	4.9495	5.5743	4.9495	NM_053241	claudin 16		16|16 B2	RefSeq	Mus musculus claudin 16 (Cldn16), mRNA.	100	100	28	28	FALSE	Mm.275205	epididymis| kidney| neonate| adult	chr16	+	26463135	26482765	NM_053241	Q925N4	GO:0006810//GO:0006811//GO:0051928//GO:0070633//GO:0016338	transport//ion transport//positive regulation of calcium ion transport//transepithelial transport//calcium-independent cell-cell adhesion via plasma membrane cell-adhesion molecules	inferred from electronic annotation//inferred from electronic annotation//not recorded//not recorded//inferred from sequence or structural similarity	GO:0005886//GO:0005923//GO:0005923//GO:0016020//GO:0016021//GO:0030054//GO:0005923//GO:0005923	plasma membrane//bicellular tight junction//bicellular tight junction//membrane//integral component of membrane//cell junction//bicellular tight junction//bicellular tight junction	inferred from electronic annotation//inferred from direct assay//not recorded//inferred from electronic annotation//inferred from electronic annotation//inferred from electronic annotation//inferred from electronic annotation//inferred from sequence or structural similarity	GO:0005198//GO:0042802	structural molecule activity//identical protein binding	inferred from electronic annotation//inferred from sequence or structural similarity						17324513	28	1	main
17536945	1700011M02Rik	75443	NR_073044	-1.54151	6.06279	6.38299	5.75865	6.38299	5.75865	NR_073044	RIKEN cDNA 1700011M02 gene		X|X D	RefSeq	Mus musculus RIKEN cDNA 1700011M02 gene (1700011M02Rik), long non-coding RNA.	100	100	8	8	FALSE	Mm.46161	extraembryonic tissue| testis| adult	chrX	+	102908905	102909651	ENSMUST00000113602	B1AX35															17536945	8	1	main
17394108	Wfdc5	209232	NM_145369	-1.54138	5.52053	5.84146	5.21724	5.84146	5.21724	NM_145369	WAP four-disulfide core domain 5		2|2 H3	RefSeq	Mus musculus WAP four-disulfide core domain 5 (Wfdc5), mRNA.	100	100	19	19	FALSE	Mm.218273	embryonic tissue| lung| skin| tongue| fetus| adult	chr2	-	164176325	164182742	NM_145369	Q4KXB6	GO:0008150//GO:0010466	biological_process//negative regulation of peptidase activity	no biological data available//inferred from electronic annotation	GO:0005575//GO:0005576	cellular_component//extracellular region	no biological data available//inferred from electronic annotation	GO:0003674//GO:0030414	molecular_function//peptidase inhibitor activity	no biological data available//inferred from electronic annotation						17394108	19	1	main
17222596	1700066B17Rik	73426	NR_040465	-1.54079	3.47925	3.80503	3.18136	3.80503	3.18136	NR_040465	RIKEN cDNA 1700066B17 gene		1|1	RefSeq	Mus musculus RIKEN cDNA 1700066B17 gene (1700066B17Rik), long non-coding RNA.	100	100	22	22	FALSE	Mm.396239	testis| fetus| adult	chr1	-	39842428	39845847																	17222596	22	1	main
17479335	Acan	11595	NM_007424	-1.54043	5.7031	6.02327	5.39994	6.02327	5.39994	NM_007424	aggrecan		7 D3|7 44.88 cM	RefSeq	Mus musculus aggrecan (Acan), mRNA.	100	100	29	29	FALSE	Mm.358571	brain| embryonic tissue| mammary gland| nasopharynx| skin| fetus| neonate| juvenile| adult	chr7	+	79053483	79115099	NM_007424	Q61282	GO:0001501//GO:0001502//GO:0002063//GO:0007155//GO:0007417//GO:0007507//GO:0030166//GO:0030199//GO:0030336//GO:0001501//GO:0007155//GO:0007155//GO:0007417	skeletal system development//cartilage condensation//chondrocyte development//cell adhesion//central nervous system development//heart development//proteoglycan biosynthetic process//collagen fibril organization//negative regulation of cell migration//skeletal system development//cell adhesion//cell adhesion//central nervous system development	not recorded//inferred from mutant phenotype//inferred from mutant phenotype//not recorded//not recorded//inferred from mutant phenotype//inferred from mutant phenotype//inferred from mutant phenotype//not recorded//////inferred from electronic annotation//	GO:0005576//GO:0005578//GO:0005604//GO:0072534//GO:0005578	extracellular region//proteinaceous extracellular matrix//basement membrane//perineuronal net//proteinaceous extracellular matrix	inferred from electronic annotation//inferred from direct assay//inferred from direct assay//not recorded//inferred from electronic annotation	GO:0005509//GO:0005515//GO:0005540//GO:0030246//GO:0046872//GO:0005540//GO:0005540	calcium ion binding//protein binding//hyaluronic acid binding//carbohydrate binding//metal ion binding//hyaluronic acid binding//hyaluronic acid binding	not recorded//inferred from physical interaction//not recorded//inferred from electronic annotation//inferred from electronic annotation////inferred from electronic annotation						17479335	29	1	main
17384741	Gm13496		ENSMUST00000141133	-1.54018	5.22311	5.54394	4.92084	5.54394	4.92084	ENSMUST00000141133	predicted gene 13496 [Source:MGI Symbol;Acc:MGI:3651033]			ENSEMBL	predicted gene 13496 [gene_biotype:antisense transcript_biotype:antisense]	100	100	18	18	FALSE			chr2	-	38996713	38998258																	17384741	18	1	main
17514060	Gm15775		ENSMUST00000159796	-1.54006	5.49591	5.81623	5.19324	5.81623	5.19324	ENSMUST00000159796	predicted gene 15775 [Source:MGI Symbol;Acc:MGI:3783216]			ENSEMBL	predicted gene 15775 [gene_biotype:antisense transcript_biotype:antisense]	100	100	17	17	FALSE			chr8	-	124324778	124331795																	17514060	17	1	main
17425521	Mir32	723837	NR_029789	-1.54001	5.1747	5.49554	4.8726	5.49554	4.8726	NR_029789	microRNA 32		4|4	RefSeq	Mus musculus microRNA 32 (Mir32), microRNA.	100	100	25	25	FALSE			chr4	-	56895229	56895298			GO:0016055	Wnt signaling pathway	inferred from direct assay												17425521	25	1	main
17417571			NONMMUT048884	-1.53979	5.94678	6.26629	5.64356	6.26629	5.64356					NONCODE	Non-coding transcript identified by NONCODE: Sense No Exonic	100	100	19	19	FALSE			chr4	+	116915227	116915493																	17417571	19	1	main
17294544	Atp5c1-ps	382823	XR_001590	-1.53949	4.15761	4.48047	3.85802	4.48047	3.85802	XR_001590	ATP synthase, H+ transporting, mitochondrial F1 complex, gamma polypeptide 1, pseudogene		13|13 C1	RefSeq	PREDICTED: Mus musculus ATP synthase, H+ transporting, mitochondrial F1 complex, gamma polypeptide 1, pseudogene (Atp5c1-ps), transcript variant X2, misc_RNA.	100	88	7	7	FALSE	Mm.421630	embryonic tissue| cleavage	chr13	-	77668929	77670403																	17294544	8	1	main
17327655	Gm15879	102640095	XR_384623	-1.53921	6.4776	6.79616	6.17397	6.79616	6.17397	XR_384623	predicted gene 15879		16|16 2.37 cM	RefSeq	PREDICTED: Mus musculus predicted gene 15879 (Gm15879), transcript variant X2, ncRNA.	100	33	6	6	FALSE			chr16	-	4032839	4037847																	17327655	18	1	main
17341020	Gm23050		ENSMUST00000158775	-1.53898	5.60372	5.92333	5.30136	5.92333	5.30136	ENSMUST00000158775	predicted gene, 23050 [Source:MGI Symbol;Acc:MGI:5452827]			ENSEMBL	predicted gene, 23050 [gene_biotype:snRNA transcript_biotype:snRNA]	100	100	17	17	FALSE			chr17	-	13120531	13120695																	17341020	17	3	main
17540753	Gm6121	619991	NM_001114754	-1.53799	4.79353	5.1141	4.49305	5.1141	4.49305	NM_001114754	predicted gene 6121		X A2|X	RefSeq	Mus musculus predicted gene 6121 (Gm6121), mRNA.	100	72	23	23	FALSE	Mm.483167	testis| adult	chrX	-	26734943	26935697	NM_001114754	L7MUF1	GO:0007286//GO:0007286	spermatid development//spermatid development	not recorded//	GO:0005634//GO:0005634	nucleus//nucleus	not recorded//	GO:0003674	molecular_function	no biological data available						17540753	32	3	main
17285815	Hist1h4h	69386	NM_153173	-1.53693	3.74667	4.0695	3.44945	4.0695	3.44945	NM_153173	histone cluster 1, H4h		13|13 A2-A3	RefSeq	Mus musculus histone cluster 1, H4h (Hist1h4h), mRNA.	100	39	7	7	FALSE	Mm.158272	brain| extraembryonic tissue| heart| kidney| mammary gland| pancreas| fetus| neonate| juvenile| adult	chr13	+	23531044	23531522	NM_153173	P62806	GO:0006334//GO:0006335//GO:0006336//GO:0045653//GO:0051290//GO:0000183//GO:0006334//GO:0006334//GO:0006335//GO:0006336//GO:0045653//GO:0051290	nucleosome assembly//DNA replication-dependent nucleosome assembly//DNA replication-independent nucleosome assembly//negative regulation of megakaryocyte differentiation//protein heterotetramerization//chromatin silencing at rDNA//nucleosome assembly//nucleosome assembly//DNA replication-dependent nucleosome assembly//DNA replication-independent nucleosome assembly//negative regulation of megakar…	not recorded//not recorded//not recorded//not recorded//not recorded//traceable author statement//inferred from electronic annotation//inferred from sequence or structural similarity//inferred from electronic annotation//inferred from electronic annotation//inferred from electronic annotation//inferred from electronic annotation	GO:0000228//GO:0000784//GO:0000786//GO:0005634//GO:0016020//GO:0043234//GO:0070062//GO:0000228//GO:0000786//GO:0000786//GO:0005634//GO:0005654//GO:0005694//GO:0016020//GO:0043234//GO:0070062	nuclear chromosome//nuclear chromosome, telomeric region//nucleosome//nucleus//membrane//protein complex//extracellular exosome//nuclear chromosome//nucleosome//nucleosome//nucleus//nucleoplasm//chromosome//membrane//protein complex//extracellular exosome	not recorded//not recorded//not recorded//not recorded//not recorded//not recorded//not recorded//inferred from electronic annotation//inferred from electronic annotation//inferred from sequence or structural similarity//inferred from electronic annotation//traceable author statement//inferred from electronic annotation//inferred from electronic annotation//inferred from electronic annotation//in…	GO:0042393//GO:0044822//GO:0003677//GO:0003677//GO:0005515//GO:0042393//GO:0044822//GO:0046982	histone binding//poly(A) RNA binding//DNA binding//DNA binding//protein binding//histone binding//poly(A) RNA binding//protein heterodimerization activity	not recorded//not recorded//inferred from electronic annotation//inferred from sequence or structural similarity//inferred from physical interaction//inferred from electronic annotation//inferred from electronic annotation//inferred from electronic annotation						17285815	18	1	main
17445689	Speer4c	100502967	NM_001281511	-1.53633	6.48242	6.79956	6.18007	6.79956	6.18007	NM_001281511	spermatogenesis associated glutamate (E)-rich protein 4C		5 A2|5 6.52 cM	RefSeq	Mus musculus spermatogenesis associated glutamate (E)-rich protein 4C (Speer4c), mRNA.	100	100	8	8	FALSE	Mm.484583	testis| adult	chr5	-	15709501	15714265	NM_001281511	Q9CVY0	GO:0008150	biological_process	no biological data available	GO:0005575	cellular_component	no biological data available	GO:0003674	molecular_function	no biological data available						17445689	8	3	main
17467447	Igkv4-63	628571	OTTMUST00000132641	-1.53552	3.67959	4.00194	3.38321	4.00194	3.38321	OTTMUST00000132641	immunoglobulin kappa variable 4-63		6|6 C1	Havana transcript	immunoglobulin kappa variable 4-63[gene_biotype:IG_gene transcript_biotype:IG_gene]	100	100	8	8	FALSE			chr6	-	69377944	69378229	ENSMUST00000103351	A0A075B5M1												Pfam//Pfam//Pfam	IPR013098//IPR013106//IPR013151	Immunoglobulin I-set//Immunoglobulin V-set domain//Immunoglobulin	17467447	8	1	main
17337663	Esp16	100043300	NM_001255977	-1.5352	2.21893	2.54959	1.93116	2.54959	1.93116	NM_001255977	exocrine gland secreted peptide 16		17 B1|17	RefSeq	Mus musculus exocrine gland secreted peptide 16 (Esp16), mRNA.	100	100	10	10	FALSE	Mm.27927	embryonic tissue| eye| fetus| adult	chr17	+	39536142	39540847	NM_001255977	A8R0U9	GO:0008150	biological_process	no biological data available	GO:0005615//GO:0005615//GO:0005615	extracellular space//extracellular space//extracellular space	inferred from direct assay//inferred from sequence or structural similarity//inferred from electronic annotation	GO:0005186//GO:0005186//GO:0005186//GO:0005186//GO:0005186	pheromone activity//pheromone activity//pheromone activity//pheromone activity//pheromone activity	inferred from direct assay//not recorded//inferred from sequence or structural similarity//inferred from electronic annotation//						17337663	10	1	main
17373220	Gm23390		ENSMUST00000157393	-1.53447	2.5576	2.88505	2.26731	2.88505	2.26731	ENSMUST00000157393	predicted gene, 23390 [Source:MGI Symbol;Acc:MGI:5453167]			ENSEMBL	predicted gene, 23390 [gene_biotype:snRNA transcript_biotype:snRNA]	100	100	8	8	FALSE			chr2	+	91200162	91200267																	17373220	8	1	main
17307673	Prss55	71037	NM_001081063	-1.53432	4.74166	5.0605	4.4429	5.0605	4.4429	NM_001081063	protease, serine 55		14|14 D1	RefSeq	Mus musculus protease, serine 55 (Prss55), mRNA.	100	52	11	11	FALSE	Mm.19977	spleen| testis| juvenile| adult	chr14	-	64075438	64090162	NM_001081063	Q14BX2	GO:0006508//GO:0006508//GO:0008150	proteolysis//proteolysis//biological_process	inferred from electronic annotation////no biological data available	GO:0016020//GO:0016021//GO:0005575//GO:0005615	membrane//integral component of membrane//cellular_component//extracellular space	inferred from electronic annotation//inferred from electronic annotation//no biological data available//	GO:0004252//GO:0008233//GO:0008236//GO:0016787//GO:0003674//GO:0004252	serine-type endopeptidase activity//peptidase activity//serine-type peptidase activity//hydrolase activity//molecular_function//serine-type endopeptidase activity	inferred from electronic annotation//inferred from electronic annotation//inferred from electronic annotation//inferred from electronic annotation//no biological data available//						17307673	21	1	main
17300086	Trav3-4	211027	OTTMUST00000035701	-1.53421	6.38534	6.70155	6.08405	6.70155	6.08405	OTTMUST00000035701	T cell receptor alpha variable 3-4		14|14 C2	Havana transcript	T-cell receptor alpha, variable 3-4[gene_biotype:TR_gene transcript_biotype:TR_gene]	100	100	9	9	FALSE			chr14	+	53776956	53777575	ENSMUST00000103670	A0A075B654												Pfam//Pfam	IPR013106//IPR013151	Immunoglobulin V-set domain//Immunoglobulin	17300086	9	1	main
17309374	BC005512	192885	XR_396147	-1.53421	5.86406	6.18093	5.56343	6.18093	5.56343	XR_396147	cDNA sequence BC005512		14|14 E4	RefSeq	PREDICTED: Mus musculus cDNA sequence BC005512 (BC005512), transcript variant X1, misc_RNA.	100	100	17	17	FALSE	Mm.425872	ovary| unfertilized ovum| zygote	chr14	-	114094905	114106953																	17309374	17	1	main
17330175	Stfa2	20862	NM_001082545	-1.53405	3.42218	3.74475	3.1274	3.74475	3.1274	NM_001082545	stefin A2		16 B3|16 25.52 cM	RefSeq	Mus musculus stefin A2 (Stfa2), mRNA.	100	13	1	1	FALSE	Mm.359610	embryonic tissue| lung| fetus| neonate	chr16	-	36403946	36420920	NM_001082545	P35174	GO:0010466//GO:0010951	negative regulation of peptidase activity//negative regulation of endopeptidase activity	inferred from electronic annotation//inferred from direct assay	GO:0005622//GO:0005737//GO:0005575	intracellular//cytoplasm//cellular_component	inferred from electronic annotation//inferred from electronic annotation//no biological data available	GO:0004866//GO:0004869//GO:0030414//GO:0004866	endopeptidase inhibitor activity//cysteine-type endopeptidase inhibitor activity//peptidase inhibitor activity//endopeptidase inhibitor activity	inferred from direct assay//inferred from electronic annotation//inferred from electronic annotation//inferred from electronic annotation						17330175	8	1	main
17423049	Gm24337		ENSMUST00000104204	-1.53395	5.73606	6.05298	5.43573	6.05298	5.43573	ENSMUST00000104204	predicted gene, 24337 [Source:MGI Symbol;Acc:MGI:5454114]			ENSEMBL	predicted gene, 24337 [gene_biotype:snoRNA transcript_biotype:snoRNA]	100	100	8	8	FALSE			chr4	-	5687677	5687802																	17423049	8	1	main
17338738	A230051N06Rik	320593	XR_876886	-1.53375	6.06724	6.38361	5.76655	6.38361	5.76655	XR_876886	RIKEN cDNA A230051N06 gene		17|17 D	RefSeq	PREDICTED: Mus musculus RIKEN cDNA A230051N06 gene (A230051N06Rik), ncRNA.	100	100	21	21	FALSE	Mm.125338	brain| pancreas| juvenile| adult	chr17	+	56241716	56242805	XR_876886	Q8CAK0															17338738	21	1	main
17366758	Gm24488		ENSMUST00000179934	-1.53314	6.41873	6.73437	6.11788	6.73437	6.11788	ENSMUST00000179934	predicted gene, 24488 [Source:MGI Symbol;Acc:MGI:5454265]			ENSEMBL	predicted gene, 24488 [gene_biotype:miRNA transcript_biotype:miRNA]	100	100	25	25	FALSE			chr2	+	10477710	10477836																	17366758	25	3	main
17366802	Gm24488		ENSMUST00000179934	-1.53314	6.41873	6.73437	6.11788	6.73437	6.11788	ENSMUST00000179934	predicted gene, 24488 [Source:MGI Symbol;Acc:MGI:5454265]			ENSEMBL	predicted gene, 24488 [gene_biotype:miRNA transcript_biotype:miRNA]	100	100	25	25	FALSE			chr2	+	10487507	10487633																	17366802	25	3	main
17366838	Gm24488		ENSMUST00000179934	-1.53314	6.41873	6.73437	6.11788	6.73437	6.11788	ENSMUST00000179934	predicted gene, 24488 [Source:MGI Symbol;Acc:MGI:5454265]			ENSEMBL	predicted gene, 24488 [gene_biotype:miRNA transcript_biotype:miRNA]	100	100	25	25	FALSE			chr2	+	10494882	10495008																	17366838	25	3	main
17463804	Gm26105		ENSMUST00000157253	-1.53306	3.89213	4.21252	3.59611	4.21252	3.59611	ENSMUST00000157253	predicted gene, 26105 [Source:MGI Symbol;Acc:MGI:5455882]			ENSEMBL	predicted gene, 26105 [gene_biotype:snRNA transcript_biotype:snRNA]	100	100	20	20	FALSE			chr6	+	136281227	136281416																	17463804	20	1	main
[truncated: 484 more rows]

## Sheet: GO_stat
source	term_id	term_name	intersections	adjusted_p_value	term_size	query_size	intersection_size	effective_domain_size
[truncated: 3,558 more rows]

[truncated: 1 more sheets: GO_genes]
